# Supplementary material for: The “Chameleon Ant” Colobopsis imitans Adapts Its Mimetic Appearance to Local Model Species Across the Mediterranean Basin (Hymenoptera: Formicidae)
Source: Ecol Evol. 2025 Dec 26;15(12):e72674. doi: 10.1002/ece3.72674 (PMC12742699; doi:10.1002/ece3.72674)
Supplement: Supplementary file 2 — File S2: R script to establish nest‐centroid clustering (Ward method), “part.kmeans,” and “part.hclust.” [file ECE3-15-e72674-s001.xlsx]

## Sheet: Colobopsis_20250307
Site	Hyp	color	POS	code	PR_N	CL	PreOc	CW	dAN	SL	MW	PeW	HTL	ML	NOL	PeSH	EL	MGr	PrGr	MGrPrGr	CS	LAT	LON	dis	7i	7t
ITA:Monte-Petroso-20170707_col-07	imit	red	A	1	1	1002	540	850	360	798	610	310	880	1344	125	205	295	17.27	19.625	36.895	926	38.0972	13.2654	2.28827	2.28827
ITA:Monte-Petroso-20170707_col-07	imit	red	B	1	2	870	478	755	298	732	530	260	750	1180	110	190	250	21.98	21.98	43.96	812.5	38.0972	13.2654	0.44916	0.44916
ITA:Mondello-20181014_col-03	imit	red	A	1	3	952	530	825	348	800	612	302	840	1344	142	252	275	23.55	31.4	54.95	888.5	38.1953	13.335348	1.98096	1.98096
ITA:Mondello-20181014_col-03	imit	red	B	1	4	940	520	800	338	768	600	290	830	1300	130	228	260	25.12	29.83	54.95	870	38.1953	13.335348	2.7403	2.7403
ITA:Mondello-20181014_col-03	imit	red	D	1	5	870	450	762	305	715	558	282	765	1220	118	170	270	17.27	25.12	42.39	816	38.1953	13.335348	1.8861	1.8861
ITA:Monte-Petroso-20170707_col-06	imit	red	A	1	6	928	502	798	328	768	592	280	830	1224	105	210	268	23.55	27.475	51.025	863	38.0972	13.2654	1.43818	1.43818
ITA:Monte-Petroso-20170707_col-06	imit	red	B	1	7	890	470	772	305	750	570	280	800	1220	102	200	265	19.625	21.98	41.605	831	38.0972	13.2654	0.898328	0.898328
ITA:Mondello-VillaMercadante_col-17	imit	red	A	1	8	1076	600	948	410	808	718	340	940	1484	128	210	302	25.12	19.625	44.745	1012	38.1953	13.3353	2.93071	2.93071
ITA:Mondello-VillaMercadante_col-17	imit	red	B	1	9	915	500	788	318	718	560	270	800	1270	130	200	262	25.12	25.12	50.24	851.5	38.1953	13.3353	2.77984	2.77984
ITA:Mondello-VillaMercadante_col-17	imit	red	C	1	10	980	540	840	360	778	630	290	818	1376	135	202	280	27.475	31.4	58.875	910	38.1953	13.3353	3.27328	3.27328
ITA:Mondello-VillaMercadante_col-12	imit	red	A	1	11	1030	560	880	390	815	670	330	850	1404	130	240	300	21.98	31.4	53.38	955	38.1953	13.3353	0.697072	0.697072
ITA:Mondello-VillaMercadante_col-12	imit	red	B	1	12	982	530	868	368	802	628	318	832	1384	135	225	310	17.27	23.55	40.82	925	38.1953	13.3353	0.183048	0.183048
ITA:Mondello-VillaMercadante_col-12	imit	red	C	1	13	960	520	815	340	780	580	285	818	1340	125	205	280	15.7	19.625	35.325	887.5	38.1953	13.3353	1.28158	1.28158
ITA:Mondello-VillaMercadante_col-09	imit	red	A	1	14	960	540	815	330	752	592	302	840	1330	115	230	262	27.475	31.4	58.875	887.5	38.1953	13.3353	2.49468	2.49468
ITA:Mondello-VillaMercadante_col-09	imit	red	B	1	15	905	500	772	308	750	575	225	760	1260	105	202	258	23.55	31.4	54.95	838.5	38.1953	13.3353	0.97076	0.97076
ITA:Monte-Petroso-20170707_col-01	imit	red	A	1	16	968	530	832	358	775	630	282	820	1276	125	200	282	21.98	14.13	36.11	900	38.0972	13.2654	0.6928	0.6928
ITA:Monte-Petroso-20170707_col-01	imit	red	B	1	17	1080	600	970	442	822	712	340	935	1430	125	215	310	15.7	29.83	45.53	1025	38.0972	13.2654	0.462868	0.462868
ITA:Monte-Petroso-20170707_col-01	imit	red	C	1	18	960	525	832	358	780	600	288	840	1304	120	185	280	27.475	23.55	51.025	896	38.0972	13.2654	3.24332	3.24332
ITA:Monte-Petroso-20170707_col-05	imit	red	A	1	19	940	510	830	338	770	602	290	850	1290	130	220	278	17.27	21.98	39.25	885	38.0972	13.2654	1.1635	1.1635
ITA:Monte-Petroso-20170707_col-05	imit	red	B	1	20	920	500	802	345	755	595	308	832	1300	118	200	268	19.625	15.7	35.325	861	38.0972	13.2654	2.00532	2.00532
ITA:Monte-Petroso-20170707_col-05	imit	red	C	1	21	928	492	798	348	792	568	305	810	1260	115	208	262	15.7	23.55	39.25	863	38.0972	13.2654	0.48996	0.48996
ITA:Mondello-VillaMercadante_col-08	imit	red	A	1	22	958	525	850	355	788	630	275	845	1360	128	205	268	19.625	27.475	47.1	904	38.1953	13.3353	2.09176	2.09176
ITA:Mondello-VillaMercadante_col-08	imit	red	B	1	23	955	525	838	348	780	620	282	820	1356	115	190	260	15.7	23.55	39.25	896.5	38.1953	13.3353	1.07736	1.07736
ITA:Mondello-VillaMercadante_col-08	imit	red	C	1	24	980	540	860	352	760	650	305	830	1420	125	205	272	15.7	23.55	39.25	920	38.1953	13.3353	1.03776	1.03776
ITA:Mondello-VillaMercadante_col-10	imit	red	A	1	25	950	520	810	340	775	588	282	840	1300	120	210	272	15.7	15.7	31.4	880	38.1953	13.3353	1.173	1.173
ITA:Mondello-VillaMercadante_col-10	imit	red	B	1	26	915	488	778	315	765	562	280	810	1236	140	220	272	23.55	11.775	35.325	846.5	38.1953	13.3353	1.81066	1.81066
ITA:Mondello-VillaMercadante_col-10	imit	red	C	1	27	938	510	812	340	788	582	282	830	1300	135	215	280	15.7	23.55	39.25	875	38.1953	13.3353	1.58216	1.58216
ITA:Mondello-20181014_col-02	imit	red	A	1	28	1030	570	882	385	820	678	320	915	1420	130	252	292	23.55	27.475	51.025	956	38.1953	13.335348	2.46688	2.46688
ITA:Mondello-20181014_col-02	imit	red	B	1	29	978	545	850	358	790	630	320	840	1390	135	235	290	23.55	23.55	47.1	914	38.1953	13.335348	1.5232	1.5232
ITA:Mondello-20181014_col-02	imit	red	C	1	30	902	480	790	330	760	595	315	792	1280	130	222	272	27.475	31.4	58.875	846	38.1953	13.335348	2.23388	2.23388
ITA:Monte-Petroso-20170707_col-04	imit	red	A	1	31	968	520	830	352	780	598	280	820	1324	120	210	282	21.98	25.12	47.1	899	38.0972	13.2654	1.23946	1.23946
ITA:Monte-Petroso-20170707_col-04	imit	red	B	1	32	920	505	795	328	765	582	292	815	1300	118	220	260	21.98	23.55	45.53	857.5	38.0972	13.2654	1.55721	1.55721
ITA:Monte-Petroso-20170707_col-04	imit	red	C	1	33	770	410	680	250	675	475	240	690	1084	85	140	235	31.4	14.13	45.53	725	38.0972	13.2654	2.00673	2.00673
ITA:Mondello-VillaMercadante_col-15	imit	red	A	1	34	922	510	805	322	755	598	280	800	1320	122	188	270	31.4	25.12	56.52	863.5	38.1953	13.3353	3.58099	3.58099
ITA:Mondello-VillaMercadante_col-15	imit	red	B	1	35	982	550	862	360	780	635	318	840	1400	118	210	280	25.12	23.55	48.67	922	38.1953	13.3353	1.71189	1.71189
ITA:Mondello-VillaMercadante_col-15	imit	red	C	1	36	1056	580	948	410	812	700	328	895	1480	140	228	310	23.55	31.4	54.95	1002	38.1953	13.3353	1.54566	1.54566
ITA:Mondello-VillaMercadante_col-11	imit	red	A	1	37	1000	560	880	370	820	650	322	862	1384	140	222	300	17.27	31.4	48.67	940	38.1953	13.3353	1.49661	1.49661
ITA:Mondello-VillaMercadante_col-11	imit	red	B	1	38	955	530	840	352	782	600	302	840	1340	128	220	280	25.12	43.175	68.295	897.5	38.1953	13.3353	2.95539	2.95539
ITA:Mondello-VillaMercadante_col-13	imit	red	A	1	39	980	560	818	348	770	610	305	810	1370	130	218	268	21.98	31.4	53.38	899	38.1953	13.3353	2.24727	2.24727
ITA:Mondello-VillaMercadante_col-13	imit	red	B	1	40	970	550	812	340	762	605	310	820	1336	120	230	270	19.625	25.12	44.745	891	38.1953	13.3353	0.931032	0.931032
ITA:Mondello-VillaMercadante_col-14	imit	red	A	1	41	982	540	862	365	800	630	308	850	1380	120	230	290	17.27	25.12	42.39	922	38.1953	13.3353	0.2412	0.2412
ITA:Mondello-VillaMercadante_col-14	imit	red	B	1	42	960	525	828	350	780	600	292	850	1330	135	220	278	17.27	14.13	31.4	894	38.1953	13.3353	1.44234	1.44234
ITA:Mondello-VillaMercadante_col-14	imit	red	C	1	43	980	528	855	352	810	632	312	880	1404	122	232	285	23.55	23.55	47.1	917.5	38.1953	13.3353	2.4322	2.4322
ITA:Mondello-VillaMercadante_col-16	imit	red	A	1	44	932	505	812	335	785	565	272	800	1300	115	215	280	19.625	15.7	35.325	872	38.1953	13.3353	-0.20688	-0.20688
ITA:Mondello-VillaMercadante_col-16	imit	red	B	1	45	945	515	812	322	760	572	272	780	1320	120	192	290	19.625	23.55	43.175	878.5	38.1953	13.3353	0.91128	0.91128
ITA:Mondello-VillaMercadante_col-16	imit	red	C	1	46	1030	565	885	380	810	650	325	850	1370	125	230	302	15.7	27.475	43.175	957.5	38.1953	13.3353	-0.58886	-0.58886
SPA:Guadalajara-20040428_634	imit	tru	A	1	47	965	505	858	350	785	610	330	835	1340	120	208	300	19.625	17.27	36.895	911.5	41.0744	-3.30639	0.241572	0.241572
SPA:Guadalajara-20040428_634	imit	tru	B	1	48	972	525	845	352	790	628	310	860	1344	135	240	290	23.55	25.12	48.67	908.5	41.0744	-3.30639	1.78235	1.78235
SPA:Guadalajara-20040428_634	imit	tru	C	1	49	952	510	815	332	778	595	280	825	1310	115	205	278	15.7	31.4	47.1	883.5	41.0744	-3.30639	1.42702	1.42702
MAR:Adrou-20180823_623	imit	red	A	1	50	1000	530	882	362	840	650	322	920	1424	132	230	300	21.98	29.83	51.81	941	35.3445	-5.545828	3.61992	3.61992
MAR:Forest-of-Maamora-Sale-20190723_624	imit	red	A	1	51	965	530	825	335	795	638	285	845	1300	130	220	285	23.55	32.97	56.52	895	34.0193	-6.718303	2.62061	2.62061
GRE:Souda-20240407_WAG3355	imit	bla	A	1	52	939.331	504.975	822.386	336.106	753.458	578.052	272.127	802.915	1297.71	133.702	203.418	287.422	24.3196	27.8785	52.1981	880.859	35.4855	24.0891	1.93103	1.93103
GRE:Souda-20240407_WAG3355	imit	bla	B	1	53	861.442	447.028	758.368	285.79	729.352	535.78	247.44	772.256	1186.51	122.033	186.411	273.231	23.7481	23.7481	47.4962	809.905	35.4855	24.0891	2.08974	2.08974
GRE:Souda-20240407_WAG3355	imit	bla	C	1	54	994.296	547.332	849.44	364.742	774.98	619.107	300.354	848.814	1335.81	135.278	231.658	305.778	25.0844	32.3874	57.4718	921.868	35.4855	24.0891	2.08059	2.08059
GRE:LakeLimniAgias-20240404_WAG3331	imit	bla	A	1	55	889.134	466.796	783.254	315.119	747.821	565.129	274.281	787.092	1237.96	126.913	203.803	278.098	24.0973	22.9218	47.0192	836.194	35.4747	23.9316	1.66145	1.66145
GRE:LakeLimniAgias-20240404_WAG3331	imit	bla	B	1	56	982.326	524.808	848.023	345.047	765.873	620.894	331.357	902.099	1406.72	122.379	227.438	291.421	18.6987	33.4309	52.1296	915.175	35.4747	23.9316	3.63505	3.63505
GRE:LakeLimniAgias-20240404_WAG3331	imit	bla	C	1	57	975.267	497.5	829.487	341.945	796.413	605.234	289.077	875.424	1330.65	148.883	235.965	309.461	18.7035	29.3022	48.0057	902.377	35.4747	23.9316	3.13686	3.13686
GRE:Argioupolis-20240402_WAG3314	imit	bla	A	1	58	867.478	449.436	741.752	275.264	738.603	505.557	254.724	768.197	1211.41	123.78	188.473	265.879	19.36	19.36	38.7201	804.615	35.2822	24.3191	2.07202	2.07202
GRE:Argioupolis-20240402_WAG3314	imit	bla	B	1	59	990.824	527.034	836.106	351.325	760.977	619.919	322.938	866.734	1353.94	132.739	240.264	305.958	19.7147	20.4065	40.1212	913.465	35.2822	24.3191	1.64112	1.64112
GRE:Argioupolis-20240402_WAG3314	imit	bla	C	1	60	997.94	525.01	835.936	345.743	783.588	608.476	297.521	838.142	1338.4	136.415	227.041	302.054	22.6833	22.0941	44.7774	916.938	35.2822	24.3191	1.65973	1.65973
GRE:LakeLimniAgias-20240405_WAG3339	imit	bla	A	1	61	1006.57	532.77	872.431	356.211	789.436	649.121	305.26	865.702	1402.42	132.324	232.694	305.838	22.5806	33.1346	55.7153	939.503	35.4747	23.9316	2.06323	2.06323
GRE:LakeLimniAgias-20240405_WAG3339	imit	bla	B	1	62	999.565	525.459	856.681	370.868	797.87	611.382	303.203	867.867	1359.09	137.674	247.835	313.28	25.8733	32.1456	58.0188	928.123	35.4747	23.9316	2.19918	2.19918
GRE:LakeLimniAgias-20240405_WAG3339	imit	bla	C	1	63	995.563	517.178	834.361	361.905	757.118	619.786	279.506	838.359	1359.72	144.575	227.06	298.35	25.1505	32.8633	58.0138	914.962	35.4747	23.9316	3.15205	3.15205
GRE:Maronia-20240329_WAG3279	imit	bla	A	1	64	933.263	479.706	798.558	326.328	750.449	573.616	288.111	816.716	1285.35	127.169	211.825	289.324	24.8	29.7083	54.5083	865.911	35.1404	26.0728	2.70688	2.70688
GRE:Maronia-20240329_WAG3279	imit	bla	B	1	65	919.906	474.643	777.744	306.523	743.093	558.296	287.324	779.731	1239.89	119.774	209.267	277.7	22.6394	21.0223	43.6617	848.825	35.1404	26.0728	0.846355	0.846355
GRE:Maronia-20240329_WAG3279	imit	bla	C	1	66	931.721	485.184	796.255	326.225	744.009	572.932	290.406	790.704	1287.26	137.772	225.615	293.605	19.4412	26.3065	45.7477	863.988	35.1404	26.0728	0.971513	0.971513
GRE:Argioupolis-20240402_WAG3313	imit	bla	A	1	67	955.348	509.09	825.896	341.618	754.527	576.857	293.145	841.43	1305.2	127.209	214.6	283.001	22.9814	23.4602	46.4417	890.622	35.2822	24.3191	2.05518	2.05518
GRE:Argioupolis-20240402_WAG3313	imit	bla	B	1	68	936.37	491.551	807.144	332.238	750.889	559.989	278.646	821.822	1304.23	120.538	193.925	280.728	19.4303	14.6392	34.0695	871.757	35.2822	24.3191	1.78786	1.78786
GRE:Argioupolis-20240402_WAG3313	imit	bla	C	1	69	930.055	493.997	812.193	316.623	764.216	590.73	275.306	831.434	1267.07	128.537	215.63	281.779	22.5487	23.4272	45.9759	871.124	35.2822	24.3191	1.79198	1.79198
GRE:Maronia-20240330_WAG3289	imit	bla	A	1	70	946.5	486.97	815.373	327.031	762.129	583.479	297.115	822.385	1273.9	130.832	227.844	295.14	19.1732	15.4344	34.6076	880.937	35.1404	26.0728	0.19176	0.19176
GRE:LakeLimniAgias-20240404_WAG3328	imit	bla	A	1	71	931.185	497.691	780.125	316.167	751.583	577.769	291.179	781.895	1263.64	134.738	223.591	281.65	22.8632	21.6273	44.4905	855.655	35.4747	23.9316	1.1498	1.1498
GRE:LakeLimniAgias-20240404_WAG3328	imit	bla	B	1	72	892.298	451.807	755.878	288.913	755.272	543.838	263.047	785.477	1190.58	129.931	211.38	278.44	17.9471	22.8504	40.7975	824.088	35.4747	23.9316	1.21832	1.21832
GRE:LakeLimniAgias-20240404_WAG3328	imit	bla	C	1	73	912.41	468.732	768.875	306.115	758.189	546.154	281.946	796.703	1219.97	127.677	207.347	278.387	20.9306	22.8153	43.7459	840.642	35.4747	23.9316	1.84426	1.84426
GRE:LakeLimniAgias-20240405_WAG3349	imit	bla	A	1	74	943.713	499.07	802.882	338.347	765.933	582.785	295.989	826.365	1312.72	136.686	215.973	280.507	21.4175	15.8904	37.308	873.297	35.4747	23.9316	2.2316	2.2316
GRE:LakeLimniAgias-20240405_WAG3349	imit	bla	B	1	75	913.877	479.186	791.195	315.676	745.873	575.794	312.89	817.102	1266.93	128.095	220.231	280.929	26.3839	22.2419	48.6258	852.536	35.4747	23.9316	2.27859	2.27859
GRE:LakeLimniAgias-20240405_WAG3349	imit	bla	C	1	76	1032.31	554.904	875.93	383.56	774.044	657.384	325.458	873.088	1415.42	134.428	225.646	306.084	23.0271	22.5547	45.5818	954.121	35.4747	23.9316	2.18399	2.18399
GRE:LimenasChersonisou-20240331_WAG3296	imit	bla	A	1	77	932.69	484.414	805.804	335.058	752.173	581.62	297.619	812.65	1335.21	126.913	218.684	296.51	14.0829	17.9236	32.0065	869.247	35.3214	25.3806	0.620946	0.620946
GRE:LimenasChersonisou-20240331_WAG3296	imit	bla	B	1	78	918.667	478.813	781.101	318.822	739.993	569.214	291.756	809.264	1257.61	120.152	223.696	293.242	21.4709	23.618	45.0889	849.884	35.3214	25.3806	1.31979	1.31979
GRE:LimenasChersonisou-20240331_WAG3296	imit	bla	C	1	79	956.579	508.846	815.764	341.894	769.17	618.554	300.145	830.467	1354.48	130.057	221.344	297.975	19.4361	28.5467	47.9828	886.171	35.3214	25.3806	2.27109	2.27109
GRE:Armeni-19880408-13804	imit	bla	A	1	80	904.674	491.19	753.228	320.43	717.989	583.813	281.31	777.161	1198.95	121.593	218.191	272.84	15.8273	19.9091	35.7365	828.951	35.31	24.46	0.0909711	0.0909711
GRE:Armeni-19880408-13804	imit	bla	B	1	81	933.169	501.638	792.683	332.136	755.637	601.168	283.412	804.96	1250.06	130.957	214.52	288.398	17.2566	31.4932	48.7498	862.926	35.31	24.46	1.40429	1.40429
GRE:Armeni-19880408-13804	imit	bla	C	1	82	918.125	501.22	771.871	313.63	736.185	598.579	290.566	805.332	1243.05	142.422	226.303	276.231	18.1264	25.155	43.2815	844.998	35.31	24.46	1.86848	1.86848
GRE:Armeni-19880408-13803	imit	bla	A	1	83	890.376	464.983	781.963	323.525	710.76	580.728	289.342	775.113	1214.29	120.122	208.876	281.998	18.3361	25.2368	43.5729	836.17	35.31	24.46	0.00846905	0.00846905
GRE:Armeni-19880408-13803	imit	bla	B	1	84	879.889	463.388	754.674	314.623	695.228	573.351	283.687	755.958	1155.98	127.747	199.826	276.676	12.6387	21.4858	34.1245	817.282	35.31	24.46	-0.40788	-0.40788
GRE:Armeni-19880408-13803	imit	bla	C	1	85	931.858	511.51	802.943	336.426	723.164	592.616	301.828	805.466	1258.97	125.317	217.733	284.307	11.5952	13.3791	24.9744	867.401	35.31	24.46	-0.878465	-0.878465
CYP:Lemessos-20130721_LIM13.08	imit	bla	A	1	86	853.634	429.154	700.32	286.302	634.12	516.087	242.378	745.778	1137.49	102.638	155.143	268.082	8.7662	19.0665	27.8327	776.977	34.6472	32.6951	1.36254	1.36254
CYP:Lemessos-20130721_LIM13.08	imit	bla	B	1	87	924.49	479.054	794.476	331.438	711.317	565.771	267.969	788.854	1282.08	121.17	190.636	282.027	16.2179	20.9263	37.1441	859.483	34.6472	32.6951	1.03642	1.03642
TUR:Uzuncaburc-19970507_192	imit	bla	A	1	88	875	452	745	295	710	538	258	775	1190	105	200	278	24.5944	21.643	46.2374	810	36.564	33.956	1.44914	1.44914
TUR:Uzuncaburc-19970507_192	imit	bla	B	1	89	940	490	820	340	750	592	300	820	1290	110	205	300	29.6668	23.6475	53.3143	880	36.564	33.956	1.89266	1.89266
TUR:Uzuncaburc-19970507_197	imit	bla	A	1	90	868.633	462.499	763.51	310.017	739.294	548.7	267.758	795.692	1197.55	122.506	156.666	269.479	20.9896	25.1875	46.177	816.071	36.564	33.956	3.81894	3.81894
TUR:Uzuncaburc-19970507_200	imit	bla	A	1	91	900.956	470.047	789.36	324.11	723.113	576.646	269.197	769.278	1237.78	109.399	211.322	272.881	22.5064	32.6979	55.2043	845.158	36.564	33.956	0.131632	0.131632
GRE:Drakei-20130608_AWAG006	imit	tru	A	1	92	965.913	519.983	862.888	350.6	776.533	645.297	324.5	880.556	1347.44	124.103	244.979	295.625	27.0787	27.0787	54.1574	914.4	37.769	26.633	1.70916	1.70916
GRE:Nachtigallental-20130609_AWAG007	imit	bla	A	1	93	1002.77	543.134	880.15	378.719	833.012	662.077	292.708	898.818	1434.98	145.77	242.555	310.953	32.4626	37.9647	70.4273	941.461	37.7833	26.8167	4.80127	4.80127
AZE:Oghuz_20170826_AZE39	imit	tru	A	1	94	910.686	486.37	804.527	323.294	758.515	570.08	277.474	834.725	1250.01	129.52	204.229	270.241	24.4412	27.434	51.8752	857.607	40.96	47.48	2.96969	2.96969
AZE:Oghuz_20170826_AZE39	imit	tru	B	1	95	849.24	438.568	760.764	299.765	732.289	537.952	237.148	788.86	1193.67	105.823	184.102	263.694	21.464	23.1811	44.6451	805.002	40.96	47.48	1.77161	1.77161
AZE:Dardoqqaz-20170828_AZE43	imit	tru	A	1	96	1002.21	558.457	876.918	388.168	775.558	661.512	320.928	878.121	1336.7	126.887	211.211	282.92	22.0557	27.0183	49.074	939.566	41.61	46.5383	1.91072	1.91072
AZE:Balakan-20170828_AZE64	imit	tru	A	1	97	905.972	484.881	774.832	316.966	776.834	572.502	276.471	803.121	1234.1	113.896	196.738	276.525	24.3322	20.8562	45.1884	840.402	41.735	46.4417	2.16394	2.16394
AZE:Balakan-20170828_AZE64	imit	tru	B	1	98	818.5	423.762	710.391	275.407	702.01	509.211	249.334	738.437	1115.01	116.015	179.455	246.853	22.2354	24.5516	46.787	764.445	41.735	46.4417	1.91525	1.91525
AZE:Balakan-20170828_AZE64	imit	tru	C	1	99	870.413	459.81	749.814	299.977	754.725	522.464	263.047	780.966	1206.35	111.66	187.763	261.939	18.9947	24.7223	43.7171	810.113	41.735	46.4417	1.92636	1.92636
AZE:Nabran-20170820_AZE70	imit	tru	A	1	100	880.716	471.141	757.565	294.229	750.838	560.722	290.099	805.171	1208.14	115.958	226.677	262.281	22.6809	21.3623	44.0432	819.14	41.755	48.6983	1.27784	1.27784
AZE:Nabran-20170820_AZE70	imit	tru	B	1	101	878.591	462.416	784.61	310.203	725.655	601.117	268.734	801.606	1212.85	125.167	208.57	278.322	19.7464	20.5456	40.292	831.6	41.755	48.6983	0.925477	0.925477
TUR:Fersin-19970503_100	imit	bla	A	1	102	950	520	822	340	742	612	295	820	1280	128	220	285	15.3596	16.0038	31.3633	886	36.82	31.78	-0.284224	-0.284224
TUR:Fersin-19970503_100	imit	bla	B	1	103	912	488	782	322	735	570	282	770	1224	115	210	270	22.5324	10.9773	33.5097	847	36.82	31.78	-0.58778	-0.58778
TUR:Fersin-19970503_100	imit	bla	C	1	104	888.942	473.396	747.21	311.318	703.485	537.835	268.111	751.316	1221.14	115.991	201.655	270.169	28.6712	17.9195	46.5907	818.076	36.82	31.78	1.55206	1.55206
MAC:DorjanAcicot-20100421_AWAG003	imit	tru	A	1	105	940.381	498.542	808.468	344.013	768.715	604.3	291.938	812.788	1335.49	136.417	231.743	283.057	19.5952	23.1579	42.7531	874.424	41.24	22.715	1.30294	1.30294
GRE:Araxos-20240412_WAG3387	imit	tru	A	1	106	992.422	544.72	850.461	361.1	781.631	649.749	306.75	859.443	1368.22	132.842	245.613	295.824	12.4493	26.2939	38.7432	921.441	38.1755	21.3683	0.237251	0.237251
RUS:Magaratsch-19030116_347	imit	tru	A	1	107	940.688	500.103	806.607	339.257	745.637	572.435	295.65	829.638	1259.33	124.888	212.834	271.75	24.0143	7.433	31.4473	873.648	44.507	34.217	1.14517	1.14517
RUS:Magaratsch-19030116_347	imit	tru	B	1	108	953.437	510.765	854.417	341.666	765.603	654.498	319.069	827.96	1331.67	122.48	222.749	290.191	19.9186	25.6218	45.5404	903.927	44.507	34.217	0.0179512	0.0179512
GRE:Meteora-19851008-12328	trun	tru	A	2	109	938.769	493.377	829.062	339.737	747.081	632.127	326.194	837.114	1246.92	127.689	241.677	285.841	17.8123	28.839	46.6514	883.915	39.72	21.63	-0.258791		-0.258791
GRE:Meteora-19851008-12328	trun	tru	B	2	110	934.567	495.072	833.576	341.678	753.678	642.651	299.843	812.45	1282.09	128.026	245.532	286.069	13.6873	23.2588	36.9462	884.072	39.72	21.63	-1.83114		-1.83114
GRE:Meteora-19851008-12328	trun	tru	C	2	111	920.524	490.817	793.132	329.014	741.754	595.131	303.362	781.904	1252.87	121.09	234.392	285.265	19.1194	21.111	40.2305	856.828	39.72	21.63	-0.933978		-0.933978
ITA:Parma-University-Campus-20170720_col-20	trun	tru	A	2	112	880	470	778	305	712	548	262	760	1204	98	168	268	17.27	15.7	32.97	829	44.7682	10.3153	-0.293512		-0.293512
ITA:Parma-University-Campus-20170720_col-20	trun	tru	B	2	113	998	550	890	388	802	650	325	880	1370	142	270	300	17.27	27.475	44.745	944	44.7682	10.3153	-0.553372		-0.553372
ITA:Parma-University-Campus-20170720_col-20	trun	tru	C	2	114	928	490	808	335	762	595	288	790	1260	120	230	280	11.775	15.7	27.475	868	44.7682	10.3153	-2.16712		-2.16712
HUN:Sz-Sztmiklos-19090502	trun	tru	A	2	115	952	515	820	350	762	590	282	820	1300	118	220	290	15	18	33	886	47.34	19.04	-0.3422		-0.3422
HUN:Sz-Sztmiklos-19090502	trun	tru	B	2	116	970	525	860	368	770	612	282	808	1340	110	205	298	5	20	25	915	47.34	19.04	-2.6172		-2.6172
CRO:Fiume	trun	tru	A	2	117	930	500	822	338	720	588	290	760	1270	98	188	290	18	20	38	876	45.33	14.44	-1.7828		-1.7828
ITA:Parma-University-Campus-20170720_col-19	trun	tru	A	2	118	1015	550	895	388	798	658	330	880	1370	145	280	310	17.27	11.775	29.045	955	44.7682	10.3153	-1.87949		-1.87949
ITA:Parma-University-Campus-20170720_col-19	trun	tru	B	2	119	882	468	775	310	708	558	268	770	1220	95	200	272	15.7	19.625	35.325	828.5	44.7682	10.3153	-1.10862		-1.10862
ITA:Parma-University-Campus-20170720_col-19	trun	tru	C	2	120	932	490	822	330	752	622	290	820	1280	112	210	290	17.27	17.27	34.54	877	44.7682	10.3153	-0.22496		-0.22496
ITA:Fornoli-di-Villafranca-20181026_col-21	trun	tru	A	2	121	1000	570	900	390	790	660	322	870	1450	135	260	305	21.98	21.98	43.96	950	44.2591	9.9690	-0.03484		-0.03484
ITA:Fornoli-di-Villafranca-20181026_col-21	trun	tru	B	2	122	985	530	865	360	760	630	322	845	1376	125	240	300	17.27	23.55	40.82	925	44.2591	9.9690	-0.381852		-0.381852
ITA:Fornoli-di-Villafranca-20181026_col-21	trun	tru	C	2	123	988	530	862	360	762	638	312	830	1364	130	238	298	11.775	7.85	19.625	925	44.2591	9.9690	-2.10748		-2.10748
ITA:Fornoli-di-Villafranca-20181026_col-22	trun	tru	A	2	124	998	550	880	362	800	640	350	830	1376	122	250	298	15.7	31.4	47.1	939	44.2591	9.9690	-1.76288		-1.76288
ITA:Fornoli-di-Villafranca-20181026_col-22	trun	tru	B	2	125	1044	584	930	412	810	702	390	855	1424	135	272	308	15.7	39.25	54.95	987	44.2591	9.9690	-2.26982		-2.26982
ITA:Fornoli-di-Villafranca-20181026_col-22	trun	tru	C	2	126	992	540	845	362	780	622	342	825	1330	120	240	295	11.775	23.55	35.325	918.5	44.2591	9.9690	-1.64146		-1.64146
ITA:Fornoli-di-Villafranca-20181025_col-23	trun	tru	A	2	127	1020	545	915	380	805	665	330	890	1404	140	270	315	19.625	23.55	43.175	967.5	44.2591	9.9690	-0.81552		-0.81552
ITA:Fornoli-di-Villafranca-20181025_col-23	trun	tru	B	2	128	1096	596	988	425	852	712	372	880	1520	140	302	322	19.625	27.475	47.1	1042	44.2591	9.9690	-3.82314		-3.82314
ITA:Fornoli-di-Villafranca-20181025_col-23	trun	tru	C	2	129	1040	560	925	395	822	665	328	850	1436	132	270	310	14.13	23.55	37.68	982.5	44.2591	9.9690	-3.19053		-3.19053
ITA:Varano-Marchesi-20181110_col-24	trun	tru	A	2	130	952	510	842	342	742	590	320	802	1300	115	210	288	15.7	19.625	35.325	897	44.7555	10.0352	-1.31842		-1.31842
ITA:Varano-Marchesi-20181110_col-24	trun	tru	B	2	131	988	530	885	370	770	640	320	840	1320	120	235	300	19.625	21.98	41.605	936.5	44.7555	10.0352	-1.69567		-1.69567
HUN:Budapest-1949	trun	tru	A	2	132	990	550	878	385	760	625	290	830	1360	120	222	288	0	15	15	934	47.5	19.04	-3.5044		-3.5044
HUN:Budapest-1949	trun	tru	B	2	133	912	490	802	332	732	572	272	775	1260	110	215	275	8	15	23	857	47.5	19.04	-2.7143		-2.7143
HUN:Budapest-1949	trun	tru	C	2	134	930	510	832	348	730	588	270	815	1330	120	222	272	5	22	27	881	47.5	19.04	-1.6219		-1.6219
ITA:Emilia-Romagna-20190612_col-26	trun	tru	A	2	135	1025	550	902	388	810	650	330	840	1430	148	235	308	15.7	29.83	45.53	963.5	44.4319	11.4017	-0.084832		-0.084832
ITA:Emilia-Romagna-20190612_col-26	trun	tru	B	2	136	1040	560	940	422	808	675	365	885	1450	150	258	328	15.7	23.55	39.25	990	44.4319	11.4017	-1.00214		-1.00214
ITA:Emilia-Romagna-20190612_col-27	trun	tru	A	2	137	910	478	782	310	740	562	268	765	1210	105	208	270	11.775	15.7	27.475	846	44.4319	11.4017	-2.24922		-2.24922
ITA:Emilia-Romagna-20190612_col-27	trun	tru	B	2	138	910	480	788	330	755	570	265	768	1256	115	208	288	11.775	23.55	35.325	849	44.4319	11.4017	-1.06256		-1.06256
ITA:Emilia-Romagna-20190612_col-27	trun	tru	C	2	139	1025	540	892	398	805	670	348	865	1410	140	248	302	15.7	19.625	35.325	958.5	44.4319	11.4017	-0.48612		-0.48612
ITA:Trecase-20180509_col-28	trun	tru	A	2	140	925	490	800	335	758	600	282	770	1284	135	222	275	15.7	15.7	31.4	862.5	40.77	14.43	-0.8796		-0.8796
ITA:Trecase-20180509_col-28	trun	tru	B	2	141	928	490	805	328	772	588	278	800	1284	135	215	280	11.775	7.85	19.625	872.5	40.77	14.43	-0.64448		-0.64448
ITA:Trecase-20180509_col-28	trun	tru	C	2	142	910	480	790	325	770	562	278	780	1240	110	208	280	15.7	14.13	29.83	850	40.77	14.43	-1.14355		-1.14355
ITA:Palinuro-20170805_col-29	trun	tru	A	2	143	902	478	765	298	740	540	260	750	1216	108	205	272	15.7	7.85	23.55	833.5	40.04	15.29	-1.76036		-1.76036
HUN:Iszkaszentgyorgy-20190626_433	trun	tru	A	2	144	1015	540	888	380	785	660	328	848	1380	118	232	305	15.7	31.4	47.1	951.5	47.2359	18.2860	-0.82388		-0.82388
HUN:Iszkaszentgyorgy-20190626_433	trun	tru	B	2	145	1020	550	885	378	800	652	332	840	1384	120	255	308	15.7	23.55	39.25	952.5	47.2359	18.2860	-2.24024		-2.24024
HUN:Iszkaszentgyorgy-20190626_433	trun	tru	C	2	146	965	505	835	340	760	620	308	800	1320	120	248	298	17.27	21.98	39.25	900	47.2359	18.2860	-1.9839		-1.9839
HUN:Iszkaszentgyorgy-20190626_433	trun	tru	D	2	147	870	450	735	308	670	520	268	710	1160	108	175	260	17.27	21.98	39.25	802.5	47.2359	18.2860	-0.373104		-0.373104
HUN:Iszkaszentgyorgy-20190626_434	trun	tru	A	2	148	990	535	872	375	780	632	298	790	1370	110	202	295	14.13	23.55	37.68	931	47.2359	18.2860	-1.96933		-1.96933
HUN:Iszkaszentgyorgy-20190626_434	trun	tru	B	2	149	1050	560	920	392	810	685	318	862	1424	128	255	312	15.7	9.42	25.12	985	47.2359	18.2860	-2.82841		-2.82841
BUL:Ryahovo-20100913_401	trun	tru	A	2	150	918	490	772	328	710	570	282	728	1230	100	208	260	18	25	43	845	43.73	23.96	-1.884		-1.884
BUL:Ryahovo-20100913_401	trun	tru	B	2	151	962	520	825	348	740	625	295	790	1330	125	250	282	15	18	33	893.5	43.73	23.96	-2.2016		-2.2016
BUL:Ryahovo-20100913_401	trun	tru	C	2	152	942	510	812	332	740	600	300	790	1260	128	238	288	18	18	36	877	43.73	23.96	-1.466		-1.466
CRO:Vinodol-19970604_562	trun	tru	A	2	153	920	490	805	330	742	592	265	775	1240	115	210	262	11.1304	26.7129	37.8432	862.5	45.23	14.76	-1.62625		-1.62625
CRO:Vinodol-19970604_562	trun	tru	B	2	154	1005	550	870	385	780	648	320	835	1370	135	240	300	9.39898	9.89366	19.2926	937.5	45.23	14.76	-2.22876		-2.22876
CRO:Vinodol-19970604_562	trun	tru	C	2	155	978	510	840	368	755	638	280	810	1300	108	230	285	9.75375	21.2288	30.9825	909	45.23	14.76	-2.71129		-2.71129
CRO:Punat-19970601_460	trun	tru	A	2	156	1000	550	880	388	750	680	335	850	1360	130	250	312	7.86803	20.7053	28.5734	940	44.98	14.66	-2.42702		-2.42702
CRO:Punat-19970601_460	trun	tru	B	2	157	1000	530	870	380	750	645	325	845	1370	120	230	300	11.4712	17.4363	28.9075	935	44.98	14.66	-1.43412		-1.43412
AUT:WienerNeustadt-19990427-5/99	trun	tru	A	2	158	938	525	802	340	752	570	288	780	1256	118	215	278	16.0504	11.1317	27.1821	870	47.8333	16.16667	-1.51458		-1.51458
AUT:WienerNeustadt-19990427-5/99	trun	tru	B	2	159	918	495	800	345	742	575	290	800	1250	115	222	272	17.226	15.138	32.3641	859	47.8333	16.16667	-0.885039		-0.885039
AUT:WienerNeustadt-19990427-5/99	trun	tru	C	2	160	920	500	795	338	748	590	288	805	1270	110	240	268	18.9292	14.1969	33.1261	857.5	47.8333	16.16667	-1.12173		-1.12173
AUT:fuscipes-type	trun	tru	A	2	161	862	450	752	290	705	525	260	725	1180	112	202	265	13.3464	19.6271	32.9735	807	48.21	16.41	-1.85327		-1.85327
AUT:Kapuzinerinsel-20090523_AWAG001	trun	tru	A	2	162	930.107	502.582	817.045	337.538	765.376	606.622	291.309	808.304	1255.69	116.649	225.917	283.967	11.763	6.53502	18.2981	873.576	46.624	14.145	-2.39253		-2.39253
AUT:Kapuzinerinsel-20090523_AWAG001	trun	tru	B	2	163	899.799	477.347	776.167	316.935	726.989	543.614	253.947	793.682	1193.16	90.3226	191.252	270.8	11.6807	1.08155	12.7622	837.983	46.624	14.145	-1.92673		-1.92673
AUT:Kapuzinerinsel-20090523_AWAG001	trun	tru	C	2	164	919.363	499.848	775.337	333.894	739.495	575.572	272.338	785.486	1239.45	114.933	200.513	270.986	14.0359	14.0359	28.0719	847.35	46.624	14.145	-0.0969513		-0.0969513
AUT:Walterskirchen-20090521_AWAG002	trun	tru	A	2	165	959.321	511.386	832.2	336.293	770.908	596.439	303.153	810.167	1281.79	119.215	234.935	287.679	11.4203	6.32386	17.7442	895.761	46.617	14.194	-2.95236		-2.95236
AUT:Walterskirchen-20090521_AWAG002	trun	tru	B	2	166	962.967	525.174	845.274	356.129	763.816	618.464	318.606	806.31	1283.34	116.204	238.566	288.128	14.9887	15.1529	30.1416	904.121	46.617	14.194	-2.93983		-2.93983
ROM:Sighisoara-20240911_WAG3445	trun	tru	A	2	167	1008.23	536.507	887.755	386.06	773.819	654.466	332.971	831.629	1390.42	122.013	257.383	318.83	8.04806	11.5892	19.6373	947.995	46.2127	24.7643	-4.12528		-4.12528
ROM:Sighisoara-20240911_WAG3445	trun	tru	B	2	168	1049.56	573.29	925.084	407.553	797.679	690.985	354.797	884.803	1492.38	118.717	254.3	315.429	10.3292	19.2812	29.6104	987.324	46.2127	24.7643	-1.98632		-1.98632
ROM:Sighisoara-20240911_WAG3445	trun	tru	C	2	169	979.142	527.338	860.759	364.2	780.713	623.197	307.84	828.96	1360.63	105.853	261.685	298.992	14.1157	19.2487	33.3644	919.95	46.2127	24.7643	-3.21825		-3.21825
AUT:Hofstaetten-20210708_WAG2866	trun	tru	A	2	170	976.714	523.854	844.813	355.014	772.59	599.277	322.71	831.294	1301.96	126.833	233.654	296.143	18.0379	21.8655	39.9034	910.764	46.8953	15.8719	-0.5201		-0.5201
AUT:Hofstaetten-20210708_WAG2866	trun	tru	B	2	171	997.181	531.807	892.976	372.247	771.097	631.52	312.554	845.723	1387.79	137.203	228.893	305.316	15.4383	20.9333	36.3716	945.078	46.8953	15.8719	-0.68602		-0.68602
AUT:Gantschenberg-20240724_WAG3427	trun	tru	A	2	172	1078.11	576.973	948.76	414.126	819.817	669.444	357.572	874.092	1463.3	128.149	261.767	330.581	13.124	24.4584	37.5824	1013.44	46.8766	15.3966	-2.86867		-2.86867
AUT:Gantschenberg-20240724_WAG3427	trun	tru	B	2	173	1004.72	522.648	870.143	368.985	791.97	625.534	320.256	851.881	1393.71	108.465	216.182	304.301	14.8606	16.0495	30.9101	937.433	46.8766	15.3966	-0.523342		-0.523342
AUT:Gantschenberg-20240724_WAG3427	trun	tru	C	2	174	1043.28	572.624	938.94	415.673	788.622	667.505	341.651	861.468	1446.91	109.348	258.73	324.363	14.9218	11.1046	26.0265	991.108	46.8766	15.3966	-4.24053		-4.24053
ITA:Passirano-20230424_WAG3184	trun	tru	A	2	175	979.481	544.899	845.9	362.156	786.386	620.608	319.933	834.331	1321.96	117.725	225.64	294.389	16.3088	19.2409	35.5497	912.69	45.6032	10.0477	-0.6303		-0.6303
ITA:Passirano-20230424_WAG3184	trun	tru	B	2	176	856.152	468.876	760.518	309.939	701.604	540.148	284.853	749.625	1172.67	106.37	199.276	259.508	14.3097	10.4937	24.8034	808.335	45.6032	10.0477	-1.90872		-1.90872
ITA:Passirano-20230424_WAG3184	trun	tru	C	2	177	867.164	477.704	762.819	316.913	717.6	545.004	269.277	740.738	1176.06	110.366	208.744	258.754	16.8695	7.54688	24.4164	814.992	45.6032	10.0477	-2.34899		-2.34899
AUT:WienerAussenring-20160823_WAG0685	trun	tru	A	2	178	972.047	514.343	848.038	360.106	748.004	626.021	301.429	798.852	1330.23	124.532	223.386	295.588	10.6467	14.6392	25.286	910.043	48.1243	16.4041	-2.37214		-2.37214
AUT:WienerAussenring-20160823_WAG0685	trun	tru	B	2	179	936.272	493.078	797.421	327.574	766.129	577.8	300.923	774.98	1303.69	107.208	217.961	287.324	19.1605	23.3119	42.4724	866.847	48.1243	16.4041	-0.553921		-0.553921
AUT:WienerAussenring-20160823_WAG0685	trun	tru	C	2	180	912.254	495.644	789.512	330.253	761.03	560.997	278.238	761.896	1234.44	108.496	212.732	281.968	21.6702	13.1778	34.848	850.883	48.1243	16.4041	-1.40057		-1.40057
ITA:Custoza-20230423_WAG3176	trun	tru	A	2	181	921.962	491.77	813.276	341.179	773.36	585.834	293.249	820.608	1283.29	119.47	224.516	283.494	10.8139	9.01154	19.8254	867.619	45.3702	10.7798	-1.34902		-1.34902
ITA:Custoza-20230423_WAG3176	trun	tru	B	2	182	971.832	520.893	864.887	369.087	791.04	631.493	312.249	856.07	1377.57	135.455	234.327	296.393	13.9723	21.6238	35.5961	918.36	45.3702	10.7798	0.184231		0.184231
ITA:Custoza-20230423_WAG3176	trun	tru	C	2	183	953.395	498.741	852.96	362.246	766.716	637.608	311.1	851.76	1337.14	127.211	245.242	295.766	16.4847	21.7048	38.1895	903.178	45.3702	10.7798	-0.426401		-0.426401
MNE:Petrovac-20230402-WAG3026	trun	tru	A	2	184	929.495	511.052	826.054	345.343	729.593	597.001	296.733	795.088	1301.82	107.848	231.824	273.914	15.9606	17.4116	33.3722	877.775	42.1836	18.9759	-2.22266		-2.22266
MNE:Petrovac-20230402-WAG3026	trun	tru	B	2	185	838.137	447.74	728.016	281.577	727.878	514.398	272.29	732.254	1171.47	121.524	210.403	255.645	12.4693	5.84499	18.3143	783.077	42.1836	18.9759	-1.59556		-1.59556
MNE:Petrovac-20230402-WAG3026	trun	tru	C	2	186	870.851	470.617	751.589	307.232	719.612	555.916	281.299	754.085	1219.88	115.112	223.966	265.095	13.4384	21.034	34.4723	811.22	42.1836	18.9759	-1.13793		-1.13793
CRO:Novigrad-20230414_WAG3111	trun	tru	A	2	187	954.617	515.255	828.74	351.886	781.302	597.488	292.717	824.144	1275.51	121.327	211.898	289.87	17.7352	14.3799	32.1151	891.679	45.3066	13.6103	-0.184965		-0.184965
AUT:Leopoldsberg-20160603_WAG0046	trun	tru	A	2	188	886.032	448.574	774.603	306.045	773.092	546.736	261.565	737.973	1190.91	112.4	193.183	275.529	14.161	11.0141	25.1752	830.317	48.2724	16.3497	-2.13366		-2.13366
AUT:Leopoldsberg-20160603_WAG0046	trun	tru	B	2	189	970.92	524.217	859.788	354.611	778.267	608.665	301.443	820.094	1306.86	112.335	205.308	290.133	19.172	17.6584	36.8303	915.354	48.2724	16.3497	-0.912349		-0.912349
AUT:Leopoldsberg-20160603_WAG0046	trun	tru	C	2	190	1026.8	557.012	918.053	399.791	786.966	637.59	351.315	856.179	1386	124.688	234.772	320.495	17.0958	14.9759	32.0717	972.425	48.2724	16.3497	-2.17771		-2.17771
AUT:GrazRosenberg-20240729_WAG3431	trun	tru	A	2	191	956.941	513.204	825.16	350.917	768.608	584.876	287.702	795.609	1276.26	101.653	211.67	292.323	14.4178	1.4915	15.9093	891.05	47.0906	15.445	-2.88589		-2.88589
AUT:GrazRosenberg-20240729_WAG3431	trun	tru	B	2	192	997.023	541.079	884.215	366.951	806.284	658.299	339.934	843.481	1348.36	120.958	242.105	305.331	13.8813	28.9194	42.8007	940.619	47.0906	15.445	-1.81624		-1.81624
AUT:GrazRosenberg-20240729_WAG3431	trun	tru	C	2	193	950.814	504.587	840.714	353.302	766.971	578.285	306.969	801.777	1275.15	120.596	219.086	295.376	15.623	13.0384	28.6614	895.764	47.0906	15.445	-2.05194		-2.05194
AUT:WienReutegasse-20160608_WAG0390	trun	tru	A	2	194	874.409	456.793	777.114	305.441	724.921	538.312	262.696	716.696	1191.64	106.315	185.2	268.329	20.9153	7.99431	28.9096	825.762	48.1582	16.2579	-2.21893		-2.21893
AUT:WienReutegasse-20160608_WAG0390	trun	tru	B	2	195	839.345	444.889	735.144	288.056	717.828	526.168	257.617	728.172	1134.65	101.653	182.04	252.977	14.5666	15.6071	30.1737	787.244	48.1582	16.2579	-1.24354		-1.24354
AUT:WienReutegasse-20160608_WAG0390	trun	tru	C	2	196	1049.19	571.918	923.742	407.011	801.942	680.888	339.438	877.494	1421.79	127.642	266.28	319.369	14.0505	15.0541	29.1046	986.468	48.1582	16.2579	-2.84724		-2.84724
MAC:StarDojran-20100418_AWAG005	trun	tru	A	2	197	989.76	522.05	874.306	367.208	758.496	638.259	338.805	842.141	1384.99	124.955	252.068	301.988	16.852	20.4097	37.2617	932.033	41.18	22.725	-1.46024		-1.46024
ITA:BattagliaTerme-20230421_WAG3152	trun	tru	A	2	198	862.377	458.887	727.834	291.273	713.622	530.899	248.098	723.215	1172.49	103.73	176.757	251.331	16.4171	4.25628	20.6734	795.105	45.2985	11.7732	-0.821748		-0.821748
ITA:BattagliaTerme-20230421_WAG3152	trun	tru	B	2	199	899.477	489.126	781.633	313.193	730.572	584.687	282.142	780.993	1226.75	116.369	210.564	271.626	15.0624	7.77416	22.8366	840.555	45.2985	11.7732	-1.19622		-1.19622
ITA:BattagliaTerme-20230421_WAG3152	trun	tru	C	2	200	880.158	477.557	756.06	306.258	700.287	532.495	264.178	759.999	1186.62	104.305	189.783	262.996	11.9984	8.39887	20.3972	818.109	45.2985	11.7732	-1.31548		-1.31548
MAC:StarDojran-20100426_AWAG004	trun	tru	A	2	201	974.017	512.982	827.275	345.145	769.497	587.92	303.46	809.597	1333.2	129.435	230.131	289.772	13.5929	16.9911	30.584	900.646	41.18	22.725	-0.798861		-0.798861
AUT:Gantschenberg-20241222_WAG3447	trun	tru	A	2	202	956.978	520.434	843.064	368.243	757.989	596.445	293.118	809.027	1326.45	119.604	228.896	296.212	14.4573	12.8827	27.34	900.021	46.8766	15.3966	-1.9533		-1.9533
AUT:Gantschenberg-20241222_WAG3447	trun	tru	B	2	203	923.204	504.583	808.016	335.487	753.14	586.326	278.025	766.826	1278.56	117.745	204.697	288.496	19.0012	0	19.0012	865.61	46.8766	15.3966	-1.77883		-1.77883
AUT:Gantschenberg-20241222_WAG3447	trun	tru	C	2	204	958.597	531.193	847.006	357.918	747.293	613.672	295.987	796.115	1345.36	119.802	216.944	303.729	14.5911	5.64818	20.2393	902.801	46.8766	15.3966	-2.20564		-2.20564
CRO:Vinkuran-20240905-WAG3438	trun	tru	A	2	205	785.073	413.274	686.947	265.847	667.627	470.96	227.543	671.859	1065.26	100.358	164.426	233.875	17.5638	10.0898	27.6536	736.01	44.832	13.8659	-1.31676		-1.31676
GRE:Orestias-20140501-GRT9	trun	tru	A	2	206	878.611	458.609	750.006	287.57	706.878	524.213	245.337	740.486	1151.82	106.899	196.404	265.351	14.7329	18.8403	33.5733	814.309	41.6363	26.4327	-1.40108		-1.40108
GRE:Orestias-20140501-GRT9	trun	tru	B	2	207	908.408	485.755	782.415	310.638	720.882	540.349	264.283	778.853	1213.24	115.735	211.806	270.103	13.9917	29.7055	43.6972	845.412	41.6363	26.4327	-0.469277		-0.469277
GRE:Orestias-20140501-GRT9	trun	tru	C	2	208	871.391	464.481	747.054	281.618	721.951	519.547	246.611	765.95	1166.94	109.439	199.152	255.47	17.3082	19.419	36.7272	809.223	41.6363	26.4327	0.0572558		0.0572558

## Sheet: RAV
Site	Hyp	POS	code	PR_N	CL	PreOc	CW	dAN	SL	MW	PeW	HTL	ML	NOL	PeSH	EL	MGr	PrGr	MgrPrGr	CS		CL/CW	PreOc/CL	dAN/CS	SL/CS	MW/CS	PeW/CS	HTL/CS	ML/CS	NOL/CS	PeSH/CS	EL/CS	MGr/CS	ExPr/CS	CS		RAV	CL/CW	PreOc/CL	dAN/CS	SL/CS	MW/CS	PeW/CS	HTL/CS	ML/CS	NOL/CS	PeSH/CS	EL/CS	MGr/CS
																																					k for RAV	-0.12231	0.10089	0.219325	-0.365535	0.148405	0.109675	-0.18182	0.02202	-0.012705	0.07689	-0.053915	-0.02551
																																					d for RAV	1.2597	0.447775	0.19214	1.18433	0.54589	0.23598	1.08082	1.44922	0.148815	0.17899	0.369265	0.042985
																																					Ccal for RAV	1.14962	0.538576	0.389532	0.855349	0.679454	0.334688	0.917182	1.46904	0.13738	0.248191	0.320742	0.020026
ITA:Monte-Petroso-20170707_col-07	imit	A	1	1	1002	540	850	360	798	610	310	880	1344	125	205	295	17.27	19.625	36.895	926		1.17882	0.538922	0.388769	0.861771	0.658747	0.334773	0.950324	1.4514	0.134989	0.221382	0.318575	0.0186501	0.0211933	0.926		A	1.18209	0.53631	0.38316	0.871454	0.655027	0.331945	0.955247	1.45084	0.135315	0.219613	0.319973	0.019289
ITA:Monte-Petroso-20170707_col-07	imit	B	1	2	870	478	755	298	732	530	260	750	1180	110	190	250	21.98	21.98	43.96	812.5		1.15232	0.549425	0.366769	0.900923	0.652308	0.32	0.923077	1.45231	0.135385	0.233846	0.307692	0.0270523	0.0270523	0.8125			1.14169	0.558581	0.385775	0.868449	0.665017	0.329446	0.907338	1.45421	0.134298	0.240362	0.303232	0.0243394
ITA:Mondello-20181014_col-03	imit	A	1	3	952	530	825	348	800	612	302	840	1344	142	252	275	23.55	31.4	54.95	888.5		1.15394	0.556723	0.391671	0.900394	0.688801	0.339899	0.945414	1.51266	0.15982	0.283624	0.30951	0.0265053	0.0353405	0.8885		A	1.15253	0.557925	0.394224	0.895991	0.690536	0.341184	0.943263	1.51292	0.15965	0.284638	0.308913	0.0261227
ITA:Mondello-20181014_col-03	imit	B	1	4	940	520	800	338	768	600	290	830	1300	130	228	260	25.12	29.83	54.95	870		1.175	0.553191	0.388506	0.882759	0.689655	0.333333	0.954023	1.49425	0.149425	0.262069	0.298851	0.0288736	0.0342874	0.87			1.17126	0.556318	0.395181	0.871584	0.694204	0.336643	0.948383	1.49493	0.149012	0.264527	0.297351	0.0278108
ITA:Mondello-20181014_col-03	imit	D	1	5	870	450	762	305	715	558	282	765	1220	118	170	270	17.27	25.12	42.39	816		1.14173	0.517241	0.373775	0.876225	0.683824	0.345588	0.9375	1.4951	0.144608	0.208333	0.330882	0.0211642	0.0307843	0.816			1.13162	0.525511	0.39233	0.845861	0.696604	0.35537	0.922144	1.49698	0.143493	0.2139	0.326275	0.0191185
ITA:Monte-Petroso-20170707_col-06	imit	A	1	6	928	502	798	328	768	592	280	830	1224	105	210	268	23.55	27.475	51.025	863		1.16291	0.540948	0.38007	0.889919	0.685979	0.32445	0.961761	1.41831	0.121669	0.243337	0.310545	0.0272885	0.0318366	0.863		A	1.15835	0.544724	0.388156	0.876066	0.691568	0.328432	0.954758	1.4191	0.121254	0.246159	0.308625	0.0260603
ITA:Monte-Petroso-20170707_col-06	imit	B	1	7	890	470	772	305	750	570	280	800	1220	102	200	265	19.625	21.98	41.605	831		1.15285	0.52809	0.367028	0.902527	0.685921	0.336943	0.962696	1.46811	0.122744	0.240674	0.318893	0.0236161	0.0264501	0.831			1.14445	0.535005	0.381863	0.876676	0.696416	0.344738	0.949705	1.46963	0.121965	0.245931	0.315237	0.0217081
ITA:Mondello-VillaMercadante_col-17	imit	A	1	8	1076	600	948	410	808	718	340	940	1484	128	210	302	25.12	19.625	44.745	1012		1.13502	0.557621	0.405138	0.798419	0.709486	0.335968	0.928854	1.4664	0.126482	0.20751	0.298419	0.0248221	0.0193923	1.012		A	1.14871	0.546162	0.381105	0.838555	0.692545	0.324074	0.949945	1.46395	0.127806	0.200551	0.304145	0.0289529
ITA:Mondello-VillaMercadante_col-17	imit	B	1	9	915	500	788	318	718	560	270	800	1270	130	200	262	25.12	25.12	50.24	851.5		1.16117	0.546448	0.373459	0.843218	0.657663	0.317087	0.939518	1.49149	0.152672	0.23488	0.307692	0.0295009	0.0295009	0.8515			1.15521	0.551458	0.383943	0.826096	0.664704	0.322208	0.930571	1.49257	0.15199	0.238463	0.305204	0.0277843
ITA:Mondello-VillaMercadante_col-17	imit	C	1	10	980	540	840	360	778	630	290	818	1376	135	202	280	27.475	31.4	58.875	910		1.16667	0.55102	0.395604	0.854945	0.692308	0.318681	0.898901	1.51209	0.148352	0.221978	0.307692	0.0301923	0.0345055	0.91			1.16791	0.54999	0.393389	0.858614	0.690799	0.31764	0.900687	1.51186	0.148489	0.221292	0.30821	0.0305819
ITA:Mondello-VillaMercadante_col-12	imit	A	1	11	1030	560	880	390	815	670	330	850	1404	130	240	300	21.98	31.4	53.38	955		1.17045	0.543689	0.408377	0.853403	0.701571	0.34555	0.890052	1.47016	0.136126	0.251309	0.314136	0.0230157	0.0328796	0.955		A	1.17734	0.538145	0.39611	0.873945	0.693243	0.339432	0.899864	1.46895	0.136822	0.247099	0.317067	0.0247497
ITA:Mondello-VillaMercadante_col-12	imit	B	1	12	982	530	868	368	802	628	318	832	1384	135	225	310	17.27	23.55	40.82	925		1.13134	0.539715	0.397838	0.867027	0.678919	0.343784	0.899459	1.49622	0.145946	0.243243	0.335135	0.0186703	0.0254595	0.925			1.13435	0.537199	0.392316	0.87639	0.675232	0.34099	0.903939	1.49566	0.146284	0.241374	0.336549	0.0192844
ITA:Mondello-VillaMercadante_col-12	imit	C	1	13	960	520	815	340	780	580	285	818	1340	125	205	280	15.7	19.625	35.325	887.5		1.17791	0.541667	0.383099	0.878873	0.653521	0.321127	0.92169	1.50986	0.140845	0.230986	0.315493	0.0176901	0.0221127	0.8875			1.17635	0.542938	0.385814	0.874203	0.65531	0.322448	0.919412	1.51014	0.140682	0.231884	0.314831	0.0174129
ITA:Mondello-VillaMercadante_col-09	imit	A	1	14	960	540	815	330	752	592	302	840	1330	115	230	262	27.475	31.4	58.875	887.5		1.17791	0.5625	0.371831	0.847324	0.667042	0.340282	0.946479	1.49859	0.129577	0.259155	0.295211	0.0309577	0.0353803	0.8875		A	1.17635	0.56382	0.374467	0.842822	0.668868	0.341681	0.944139	1.49887	0.129428	0.260162	0.294592	0.0304725
ITA:Mondello-VillaMercadante_col-09	imit	B	1	15	905	500	772	308	750	575	225	760	1260	105	202	258	23.55	31.4	54.95	838.5		1.17228	0.552486	0.367323	0.894454	0.685748	0.268336	0.90638	1.50268	0.125224	0.240906	0.307692	0.0280859	0.0374478	0.8385			1.16466	0.558925	0.380498	0.871548	0.695085	0.273855	0.895463	1.50407	0.124515	0.245585	0.304544	0.0260454
ITA:Monte-Petroso-20170707_col-01	imit	A	1	16	968	530	832	358	775	630	282	820	1276	125	200	282	21.98	14.13	36.11	900		1.16346	0.547521	0.397778	0.861111	0.7	0.313333	0.911111	1.41778	0.138889	0.222222	0.313333	0.0244222	0.0157	0.9		A	1.16346	0.547521	0.397778	0.861111	0.7	0.313333	0.911111	1.41778	0.138889	0.222222	0.313333	0.0244222
ITA:Monte-Petroso-20170707_col-01	imit	B	1	17	1080	600	970	442	822	712	340	935	1430	125	215	310	15.7	29.83	45.53	1025		1.1134	0.555556	0.43122	0.801951	0.694634	0.331707	0.912195	1.39512	0.121951	0.209756	0.302439	0.0153171	0.0291024	1.025			1.12841	0.542844	0.402865	0.847208	0.676173	0.318655	0.935373	1.39251	0.123377	0.201936	0.30893	0.0182179
ITA:Monte-Petroso-20170707_col-01	imit	C	1	18	960	525	832	358	780	600	288	840	1304	120	185	280	27.475	23.55	51.025	896		1.15385	0.546875	0.399554	0.870536	0.669643	0.321429	0.9375	1.45536	0.133929	0.206473	0.3125	0.0306641	0.0262835	0.896			1.15336	0.547285	0.400455	0.86905	0.670228	0.32185	0.936757	1.45544	0.133879	0.206729	0.31229	0.0305086
ITA:Monte-Petroso-20170707_col-05	imit	A	1	19	940	510	830	338	770	602	290	850	1290	130	220	278	17.27	21.98	39.25	885		1.13253	0.542553	0.381921	0.870056	0.680226	0.327684	0.960452	1.45763	0.146893	0.248588	0.314124	0.0195141	0.0248362	0.885		A	1.13073	0.544082	0.385174	0.864515	0.682462	0.329302	0.957604	1.45795	0.146689	0.249748	0.313334	0.0191482
ITA:Monte-Petroso-20170707_col-05	imit	B	1	20	920	500	802	345	755	595	308	832	1300	118	200	268	19.625	15.7	35.325	861		1.14713	0.543478	0.400697	0.876887	0.691057	0.357724	0.966318	1.50987	0.13705	0.232288	0.311266	0.0227933	0.0182346	0.861			1.14239	0.547478	0.409693	0.862512	0.696994	0.362354	0.958905	1.51076	0.136557	0.235129	0.309239	0.0217145
ITA:Monte-Petroso-20170707_col-05	imit	C	1	21	928	492	798	348	792	568	305	810	1260	115	208	262	15.7	23.55	39.25	863		1.16291	0.530172	0.403244	0.917729	0.658169	0.353418	0.938586	1.46002	0.133256	0.24102	0.303592	0.0181924	0.0272885	0.863			1.15835	0.533873	0.411824	0.903444	0.663531	0.357756	0.931752	1.46083	0.132802	0.243814	0.301716	0.0173735
ITA:Mondello-VillaMercadante_col-08	imit	A	1	22	958	525	850	355	788	630	275	845	1360	128	205	268	19.625	27.475	47.1	904		1.12706	0.548017	0.392699	0.871681	0.696903	0.304204	0.934735	1.50442	0.141593	0.22677	0.29646	0.0217091	0.0303927	0.904		A	1.12754	0.547606	0.391817	0.873174	0.696294	0.303805	0.935476	1.50433	0.141645	0.226489	0.29666	0.0218203
ITA:Mondello-VillaMercadante_col-08	imit	B	1	23	955	525	838	348	780	620	282	820	1356	115	190	260	15.7	23.55	39.25	896.5		1.13962	0.549738	0.388176	0.87005	0.691578	0.314557	0.914668	1.51255	0.128277	0.211935	0.290017	0.0175125	0.0262688	0.8965			1.13919	0.550099	0.388943	0.868751	0.692107	0.314918	0.914034	1.51263	0.128235	0.212165	0.289846	0.0174348
ITA:Mondello-VillaMercadante_col-08	imit	C	1	24	980	540	860	352	760	650	305	830	1420	125	205	272	15.7	23.55	39.25	920		1.13953	0.55102	0.382609	0.826087	0.706522	0.331522	0.902174	1.54348	0.13587	0.222826	0.295652	0.0170652	0.0255978	0.92			1.14196	0.548964	0.378348	0.833208	0.703449	0.329363	0.905765	1.54302	0.136121	0.221454	0.296649	0.0175114
ITA:Mondello-VillaMercadante_col-10	imit	A	1	25	950	520	810	340	775	588	282	840	1300	120	210	272	15.7	15.7	31.4	880		1.17284	0.547368	0.386364	0.880682	0.668182	0.320455	0.954545	1.47727	0.136364	0.238636	0.309091	0.0178409	0.0178409	0.88		A	1.17035	0.549427	0.390764	0.873218	0.671113	0.322569	0.950776	1.47772	0.136112	0.240124	0.308055	0.0173977
ITA:Mondello-VillaMercadante_col-10	imit	B	1	26	915	488	778	315	765	562	280	810	1236	140	220	272	23.55	11.775	35.325	846.5		1.17609	0.533333	0.37212	0.903721	0.66391	0.330774	0.956881	1.46013	0.165387	0.259894	0.321323	0.0278204	0.0139102	0.8465			1.16944	0.538733	0.383678	0.883521	0.67176	0.336676	0.946839	1.4613	0.164573	0.264274	0.318459	0.0260454
ITA:Mondello-VillaMercadante_col-10	imit	C	1	27	938	510	812	340	788	582	282	830	1300	135	215	280	15.7	23.55	39.25	875		1.15517	0.54371	0.388571	0.900571	0.665143	0.322286	0.948571	1.48571	0.154286	0.245714	0.32	0.0179429	0.0269143	0.875			1.15211	0.546268	0.394119	0.891052	0.668795	0.324948	0.943894	1.48627	0.15393	0.247632	0.318661	0.0173891
ITA:Mondello-20181014_col-02	imit	A	1	28	1030	570	882	385	820	678	320	915	1420	130	252	292	23.55	27.475	51.025	956		1.1678	0.553398	0.40272	0.857741	0.709205	0.334728	0.957113	1.48536	0.135983	0.263598	0.305439	0.0246339	0.0287395	0.956		A	1.1748	0.547653	0.39041	0.878771	0.700635	0.328696	0.967857	1.48411	0.136691	0.259103	0.308342	0.0265261
ITA:Mondello-20181014_col-02	imit	B	1	29	978	545	850	358	790	630	320	840	1390	135	235	290	23.55	23.55	47.1	914		1.15059	0.55726	0.391685	0.864333	0.689278	0.350109	0.919037	1.52079	0.147702	0.257112	0.317287	0.0257659	0.0257659	0.914			1.1523	0.555802	0.388622	0.869535	0.687177	0.348511	0.921595	1.52047	0.147894	0.256001	0.318035	0.0262337
ITA:Mondello-20181014_col-02	imit	C	1	30	902	480	790	330	760	595	315	792	1280	130	222	272	27.475	31.4	58.875	846		1.14177	0.532151	0.390071	0.898345	0.70331	0.37234	0.93617	1.513	0.153664	0.262411	0.321513	0.0324764	0.0371158	0.846			1.13525	0.537589	0.402303	0.878082	0.711704	0.379048	0.926255	1.51423	0.152901	0.266876	0.318621	0.0303862
ITA:Monte-Petroso-20170707_col-04	imit	A	1	31	968	520	830	352	780	598	280	820	1324	120	210	282	21.98	25.12	47.1	899		1.16627	0.53719	0.391546	0.867631	0.665184	0.311457	0.912125	1.47275	0.133482	0.233593	0.313682	0.0244494	0.0279422	0.899		A	1.16614	0.537291	0.391767	0.86726	0.665329	0.311559	0.911944	1.47277	0.133469	0.233665	0.313629	0.0244183
ITA:Monte-Petroso-20170707_col-04	imit	B	1	32	920	505	795	328	765	582	292	815	1300	118	220	260	21.98	23.55	45.53	857.5		1.15723	0.548913	0.382507	0.892128	0.678717	0.340525	0.950437	1.51603	0.137609	0.25656	0.303207	0.0256327	0.0274636	0.8575			1.15202	0.553318	0.391885	0.876214	0.685077	0.345334	0.942497	1.517	0.137071	0.259983	0.301056	0.0243162
ITA:Monte-Petroso-20170707_col-04	imit	C	1	33	770	410	680	250	675	475	240	690	1084	85	140	235	31.4	14.13	45.53	725		1.13235	0.532468	0.344828	0.931034	0.655172	0.331034	0.951724	1.49517	0.117241	0.193103	0.324138	0.0433103	0.0194897	0.725			1.11166	0.550515	0.382518	0.866251	0.68121	0.351173	0.919814	1.4991	0.115374	0.204173	0.314875	0.0354154
ITA:Mondello-VillaMercadante_col-15	imit	A	1	34	922	510	805	322	755	598	280	800	1320	122	188	270	31.4	25.12	56.52	863.5		1.14534	0.553145	0.372901	0.874349	0.69253	0.324262	0.926462	1.52866	0.141285	0.217719	0.312681	0.0363636	0.0290909	0.8635		A	1.14091	0.556953	0.380725	0.86092	0.698096	0.328187	0.919807	1.5295	0.14081	0.220209	0.310774	0.034748
ITA:Mondello-VillaMercadante_col-15	imit	B	1	35	982	550	862	360	780	635	318	840	1400	118	210	280	25.12	23.55	48.67	922		1.13921	0.560081	0.390456	0.845987	0.68872	0.344902	0.911063	1.51844	0.127983	0.227766	0.303688	0.0272451	0.0255423	0.922			1.14188	0.557783	0.385678	0.854016	0.685427	0.342434	0.915054	1.51794	0.128244	0.226224	0.304815	0.0280307
ITA:Mondello-VillaMercadante_col-15	imit	C	1	36	1056	580	948	410	812	700	328	895	1480	140	228	310	23.55	31.4	54.95	1002		1.11392	0.549242	0.409182	0.810379	0.698603	0.327345	0.893214	1.47705	0.139721	0.227545	0.309381	0.023503	0.0313373	1.002			1.12614	0.538945	0.386958	0.847314	0.683378	0.316758	0.911647	1.47479	0.141051	0.220575	0.314778	0.0270128
ITA:Mondello-VillaMercadante_col-11	imit	A	1	37	1000	560	880	370	820	650	322	862	1384	140	222	300	17.27	31.4	48.67	940		1.13636	0.56	0.393617	0.87234	0.691489	0.342553	0.917021	1.47234	0.148936	0.23617	0.319149	0.0183723	0.0334043	0.94		A	1.14122	0.555835	0.384947	0.887512	0.6855	0.338121	0.924351	1.47146	0.149489	0.233279	0.321309	0.0193587
ITA:Mondello-VillaMercadante_col-11	imit	B	1	38	955	530	840	352	782	600	302	840	1340	128	220	280	25.12	43.175	68.295	897.5		1.1369	0.554974	0.392201	0.871309	0.668524	0.33649	0.935933	1.49304	0.142618	0.245125	0.311978	0.0279889	0.0481058	0.8975			1.1366	0.555234	0.392753	0.870379	0.668889	0.336766	0.93547	1.49309	0.142585	0.245315	0.311847	0.0279
ITA:Mondello-VillaMercadante_col-13	imit	A	1	39	980	560	818	348	770	610	305	810	1370	130	218	268	21.98	31.4	53.38	899		1.19804	0.571429	0.387097	0.856507	0.678532	0.339266	0.901001	1.52392	0.144605	0.242492	0.298109	0.0244494	0.0349277	0.899		A	1.19792	0.571536	0.387315	0.856141	0.67868	0.339377	0.900823	1.52394	0.144592	0.242567	0.298059	0.0244183
ITA:Mondello-VillaMercadante_col-13	imit	B	1	40	970	550	812	340	762	605	310	820	1336	120	230	270	19.625	25.12	44.745	891		1.19458	0.56701	0.381594	0.855219	0.679012	0.347924	0.920314	1.49944	0.13468	0.258137	0.30303	0.0220258	0.028193	0.891			1.19344	0.567968	0.383537	0.851942	0.68035	0.348953	0.918675	1.49964	0.134568	0.258859	0.302573	0.0217762
ITA:Mondello-VillaMercadante_col-14	imit	A	1	41	982	540	862	365	800	630	308	850	1380	120	230	290	17.27	25.12	42.39	922		1.13921	0.549898	0.395879	0.867679	0.683297	0.334056	0.921909	1.49675	0.130152	0.249458	0.314534	0.018731	0.0272451	0.922		A	1.14188	0.547641	0.391035	0.875914	0.68003	0.331665	0.925947	1.49625	0.130417	0.247769	0.315701	0.0192711
ITA:Mondello-VillaMercadante_col-14	imit	B	1	42	960	525	828	350	780	600	292	850	1330	135	220	278	17.27	14.13	31.4	894		1.15942	0.546875	0.391499	0.872483	0.671141	0.326622	0.950783	1.4877	0.151007	0.246085	0.310962	0.0193177	0.0158054	0.894			1.15868	0.54749	0.392826	0.870252	0.672022	0.327265	0.949653	1.48783	0.150923	0.246543	0.310649	0.0191711
ITA:Mondello-VillaMercadante_col-14	imit	C	1	43	980	528	855	352	810	632	312	880	1404	122	232	285	23.55	23.55	47.1	917.5		1.1462	0.538776	0.383651	0.882834	0.688828	0.340054	0.959128	1.53025	0.13297	0.252861	0.310627	0.0256676	0.0256676	0.9175			1.14834	0.537015	0.379908	0.889486	0.686205	0.338116	0.962467	1.52984	0.133186	0.251498	0.311543	0.0262528
ITA:Mondello-VillaMercadante_col-16	imit	A	1	44	932	505	812	335	785	565	272	800	1300	115	215	280	19.625	15.7	35.325	872		1.14778	0.541845	0.384174	0.900229	0.647936	0.311927	0.917431	1.49083	0.131881	0.24656	0.321101	0.0225057	0.0180046	0.872		A	1.14437	0.544703	0.390328	0.889585	0.651923	0.314815	0.912367	1.49145	0.13154	0.248717	0.319597	0.0217307
ITA:Mondello-VillaMercadante_col-16	imit	B	1	45	945	515	812	322	760	572	272	780	1320	120	192	290	19.625	23.55	43.175	878.5		1.16379	0.544974	0.366534	0.865111	0.65111	0.309619	0.887877	1.50256	0.136596	0.218554	0.330108	0.0223392	0.0268071	0.8785			1.16114	0.547177	0.371025	0.857235	0.654182	0.311816	0.884109	1.50305	0.136325	0.22002	0.328919	0.0217437
ITA:Mondello-VillaMercadante_col-16	imit	C	1	46	1030	565	885	380	810	650	325	850	1370	125	230	302	15.7	27.475	43.175	957.5		1.16384	0.548544	0.396867	0.845953	0.678851	0.339426	0.887728	1.43081	0.130548	0.240209	0.315405	0.0163969	0.0286945	0.9575			1.17101	0.542698	0.384421	0.867264	0.670431	0.333148	0.897964	1.42958	0.131246	0.236005	0.318483	0.0176928
SPA:Guadalajara-20040428_634	imit	A	1	47	965	505	858	350	785	610	330	835	1340	120	208	300	19.625	17.27	36.895	911.5		1.12471	0.523316	0.383982	0.861218	0.669227	0.362041	0.916072	1.4701	0.131651	0.228195	0.329128	0.0215304	0.0189468	0.9115		A	1.12609	0.522191	0.381512	0.865471	0.66755	0.360681	0.918166	1.46985	0.131791	0.227385	0.329765	0.0218505
SPA:Guadalajara-20040428_634	imit	B	1	48	972	525	845	352	790	628	310	860	1344	135	240	290	23.55	25.12	48.67	908.5		1.1503	0.540123	0.387452	0.869565	0.691249	0.341222	0.946615	1.47936	0.148597	0.264172	0.319207	0.0259218	0.02765	0.9085			1.15134	0.539265	0.385606	0.872735	0.689968	0.340274	0.948213	1.47917	0.148713	0.263478	0.319664	0.0262056
SPA:Guadalajara-20040428_634	imit	C	1	49	952	510	815	332	778	595	280	825	1310	115	205	278	15.7	31.4	47.1	883.5		1.1681	0.535714	0.375778	0.880589	0.673458	0.316921	0.933786	1.48274	0.130164	0.232032	0.314658	0.0177702	0.0355405	0.8835			1.16605	0.537375	0.379302	0.874423	0.675894	0.318644	0.930742	1.48311	0.129966	0.233224	0.313787	0.0174044
MAR:Adrou-20180823_623	imit	A	1	50	1000	530	882	362	840	650	322	920	1424	132	230	300	21.98	29.83	51.81	941		1.13379	0.53	0.384697	0.892667	0.690755	0.342189	0.977683	1.51328	0.140276	0.244421	0.31881	0.0233581	0.0317003	0.941		A	1.13875	0.52596	0.376017	0.908587	0.684624	0.337653	0.985695	1.51235	0.14081	0.241355	0.321022	0.0246453
MAR:Forest-of-Maamora-Sale-20190723_624	imit	A	1	51	965	530	825	335	795	638	285	845	1300	130	220	285	23.55	32.97	56.52	895		1.1697	0.549223	0.374302	0.888268	0.712849	0.318436	0.944134	1.45251	0.145251	0.24581	0.318436	0.0263128	0.036838	0.895		A	1.16908	0.549738	0.375358	0.886374	0.713629	0.318958	0.943199	1.45262	0.145184	0.246191	0.318168	0.0261463
GRE:Souda-20240407_WAG3355	imit	A	1	52	939.331	504.975	822.386	336.106	753.458	578.052	272.127	802.915	1297.71	133.702	203.418	287.422	24.3196	27.8785	52.1981	880.859		1.1422	0.537591	0.381567	0.855368	0.656238	0.308934	0.911514	1.47323	0.151786	0.230931	0.326298	0.0276089	0.0316493	0.880859		A	1.13988	0.539525	0.385724	0.848428	0.658993	0.310884	0.908069	1.47365	0.151518	0.232309	0.325251	0.0269518
GRE:Souda-20240407_WAG3355	imit	B	1	53	861.442	447.028	758.368	285.79	729.352	535.78	247.44	772.256	1186.51	122.033	186.411	273.231	23.7481	23.7481	47.4962	809.905		1.13592	0.51893	0.352868	0.90054	0.661534	0.305518	0.953514	1.46499	0.150676	0.230163	0.337361	0.0293221	0.0293221	0.809905			1.12513	0.527838	0.371725	0.867152	0.674814	0.314812	0.936783	1.46697	0.149431	0.236772	0.332328	0.0263033
GRE:Souda-20240407_WAG3355	imit	C	1	54	994.296	547.332	849.44	364.742	774.98	619.107	300.354	848.814	1335.81	135.278	231.658	305.778	25.0844	32.3874	57.4718	921.868		1.17053	0.550472	0.395656	0.840663	0.67158	0.32581	0.920755	1.44903	0.146744	0.251292	0.331694	0.0272104	0.0351324	0.921868			1.17326	0.548226	0.390843	0.848593	0.668387	0.323492	0.924764	1.44855	0.147041	0.249601	0.332917	0.0279901
GRE:LakeLimniAgias-20240404_WAG3331	imit	A	1	55	889.134	466.796	783.254	315.119	747.821	565.129	274.281	787.092	1237.96	126.913	203.803	278.098	24.0973	22.9218	47.0192	836.194		1.13518	0.525001	0.376849	0.894315	0.675835	0.328011	0.941279	1.48047	0.151775	0.243727	0.332576	0.0288179	0.0274121	0.836194		A	1.12753	0.531352	0.390893	0.870577	0.685387	0.335016	0.929522	1.48189	0.150885	0.248642	0.329047	0.0266516
GRE:LakeLimniAgias-20240404_WAG3331	imit	B	1	56	982.326	524.808	848.023	345.047	765.873	620.894	331.357	902.099	1406.72	122.379	227.438	291.421	18.6987	33.4309	52.1296	915.175		1.15837	0.53425	0.377028	0.83686	0.678443	0.362069	0.985712	1.53711	0.133723	0.248518	0.318432	0.0204318	0.0365295	0.915175			1.16024	0.532736	0.373834	0.842322	0.676202	0.360278	0.988686	1.53676	0.13391	0.247355	0.319246	0.0208345
GRE:LakeLimniAgias-20240404_WAG3331	imit	C	1	57	975.267	497.5	829.487	341.945	796.413	605.234	289.077	875.424	1330.65	148.883	235.965	309.461	18.7035	29.3022	48.0057	902.377		1.17575	0.510117	0.378938	0.882573	0.670711	0.320351	0.970131	1.47461	0.16499	0.261493	0.34294	0.020727	0.0324722	0.902377			1.17604	0.50989	0.378432	0.88347	0.670363	0.320101	0.970589	1.47455	0.165026	0.2613	0.343077	0.0207899
GRE:Argioupolis-20240402_WAG3314	imit	A	1	58	867.478	449.436	741.752	275.264	738.603	505.557	254.724	768.197	1211.41	123.78	188.473	265.879	19.36	19.36	38.7201	804.615		1.1695	0.518095	0.342107	0.917958	0.628321	0.316579	0.954739	1.50557	0.153838	0.23424	0.330443	0.0240612	0.0240612	0.804615		A	1.15775	0.527521	0.361523	0.882005	0.64169	0.326793	0.937021	1.50773	0.152493	0.241372	0.325228	0.0214544
GRE:Argioupolis-20240402_WAG3314	imit	B	1	59	990.824	527.034	836.106	351.325	760.977	619.919	322.938	866.734	1353.94	132.739	240.264	305.958	19.7147	20.4065	40.1212	913.465		1.18505	0.531915	0.384607	0.833066	0.678645	0.353531	0.948843	1.4822	0.145313	0.263025	0.334942	0.0215824	0.0223396	0.913465			1.18675	0.530577	0.381713	0.837888	0.676655	0.351978	0.951382	1.4819	0.145494	0.261933	0.335702	0.021959
GRE:Argioupolis-20240402_WAG3314	imit	C	1	60	997.94	525.01	835.936	345.743	783.588	608.476	297.521	838.142	1338.4	136.415	227.041	302.054	22.6833	22.0941	44.7774	916.938		1.1938	0.526093	0.377063	0.85457	0.663596	0.324472	0.914066	1.45964	0.148772	0.247608	0.329415	0.0247381	0.0240955	0.916938			1.19595	0.524429	0.3735	0.860801	0.66115	0.322681	0.917145	1.45927	0.149006	0.246316	0.330356	0.0252836
GRE:LakeLimniAgias-20240405_WAG3339	imit	A	1	61	1006.57	532.77	872.431	356.211	789.436	649.121	305.26	865.702	1402.42	132.324	232.694	305.838	22.5806	33.1346	55.7153	939.503		1.15376	0.52929	0.379149	0.840269	0.690919	0.324917	0.921447	1.49273	0.140845	0.247677	0.325532	0.0240347	0.0352683	0.939503		A	1.15863	0.525402	0.370899	0.854698	0.685009	0.320765	0.92872	1.49184	0.141361	0.244683	0.327708	0.0253082
GRE:LakeLimniAgias-20240405_WAG3339	imit	B	1	62	999.565	525.459	856.681	370.868	797.87	611.382	303.203	867.867	1359.09	137.674	247.835	313.28	25.8733	32.1456	58.0188	928.123		1.16679	0.525688	0.399589	0.85966	0.658729	0.326685	0.935077	1.46435	0.148335	0.267028	0.337541	0.027877	0.034635	0.928123			1.17029	0.522933	0.393361	0.870117	0.654708	0.323701	0.940319	1.46373	0.148722	0.264722	0.339145	0.0289127
GRE:LakeLimniAgias-20240405_WAG3339	imit	C	1	63	995.563	517.178	834.361	361.905	757.118	619.786	279.506	838.359	1359.72	144.575	227.06	298.35	25.1505	32.8633	58.0138	914.962		1.1932	0.519483	0.39554	0.827485	0.677389	0.305484	0.916277	1.4861	0.158012	0.248163	0.326079	0.027488	0.0359177	0.914962			1.19511	0.518031	0.392236	0.83281	0.675183	0.303994	0.919003	1.48577	0.158231	0.247018	0.326901	0.0280221
GRE:Maronia-20240329_WAG3279	imit	A	1	64	933.263	479.706	798.558	326.328	750.449	573.616	288.111	816.716	1285.35	127.169	211.825	289.324	24.8	29.7083	54.5083	865.911		1.16869	0.51401	0.376861	0.866658	0.662442	0.332726	0.943188	1.4844	0.146861	0.244627	0.334127	0.0286403	0.0343087	0.865911		A	1.16446	0.517313	0.384236	0.854214	0.667412	0.336485	0.936857	1.48516	0.1464	0.247238	0.332223	0.0274484
GRE:Maronia-20240329_WAG3279	imit	B	1	65	919.906	474.643	777.744	306.523	743.093	558.296	287.324	779.731	1239.89	119.774	209.267	277.7	22.6394	21.0223	43.6617	848.825		1.18279	0.515969	0.361114	0.875437	0.657728	0.338496	0.918601	1.46072	0.141106	0.246537	0.327158	0.0266714	0.0247663	0.848825			1.17638	0.520963	0.371828	0.856701	0.665162	0.344269	0.909375	1.46184	0.140441	0.250509	0.324368	0.0250392
GRE:Maronia-20240329_WAG3279	imit	C	1	66	931.721	485.184	796.255	326.225	744.009	572.932	290.406	790.704	1287.26	137.772	225.615	293.605	19.4412	26.3065	45.7477	863.988		1.17013	0.52074	0.37758	0.861134	0.663125	0.336123	0.91518	1.4899	0.159461	0.261132	0.339826	0.0225017	0.0304478	0.863988			1.16566	0.524277	0.385395	0.848082	0.668383	0.340137	0.908693	1.49071	0.158932	0.264079	0.337781	0.0215147
GRE:Argioupolis-20240402_WAG3313	imit	A	1	67	955.348	509.09	825.896	341.618	754.527	576.857	293.145	841.43	1305.2	127.209	214.6	283.001	22.9814	23.4602	46.4417	890.622		1.15674	0.532885	0.383573	0.847191	0.647702	0.329147	0.944767	1.4655	0.142832	0.240956	0.317757	0.0258038	0.0263414	0.890622		A	1.15559	0.533823	0.385609	0.843809	0.649031	0.330161	0.943014	1.4657	0.142708	0.241658	0.317257	0.0254992
GRE:Argioupolis-20240402_WAG3313	imit	B	1	68	936.37	491.551	807.144	332.238	750.889	559.989	278.646	821.822	1304.23	120.538	193.925	280.728	19.4303	14.6392	34.0695	871.757		1.1601	0.524954	0.381113	0.861351	0.642368	0.319637	0.942718	1.4961	0.138271	0.222453	0.322025	0.0222886	0.0167928	0.871757			1.15663	0.527746	0.387271	0.851079	0.646355	0.322623	0.93747	1.49673	0.137911	0.224417	0.320504	0.0215146
GRE:Argioupolis-20240402_WAG3313	imit	C	1	69	930.055	493.997	812.193	316.623	764.216	590.73	275.306	831.434	1267.07	128.537	215.63	281.779	22.5487	23.4272	45.9759	871.124		1.14512	0.531148	0.363465	0.877276	0.678124	0.316035	0.954438	1.45452	0.147553	0.24753	0.323466	0.0258846	0.0268931	0.871124			1.14161	0.534037	0.369472	0.866582	0.682428	0.319054	0.949006	1.45515	0.14716	0.249765	0.321904	0.0249663
GRE:Maronia-20240330_WAG3289	imit	A	1	70	946.5	486.97	815.373	327.031	762.129	583.479	297.115	822.385	1273.9	130.832	227.844	295.14	19.1732	15.4344	34.6076	880.937		1.16082	0.514495	0.371231	0.865135	0.66234	0.337272	0.933535	1.44608	0.148514	0.258639	0.33503	0.0217645	0.0175205	0.880937		A	1.15847	0.516339	0.375259	0.858144	0.665109	0.339392	0.93002	1.44649	0.148253	0.260175	0.333959	0.0212486
GRE:LakeLimniAgias-20240404_WAG3328	imit	A	1	71	931.185	497.691	780.125	316.167	751.583	577.769	291.179	781.895	1263.64	134.738	223.591	281.65	22.8632	21.6273	44.4905	855.655		1.19363	0.53447	0.369503	0.878371	0.675236	0.3403	0.913797	1.47681	0.157468	0.26131	0.329164	0.0267201	0.0252758	0.855655		A	1.18803	0.538947	0.378965	0.862035	0.68184	0.345318	0.905834	1.4778	0.156825	0.26495	0.326728	0.0252914
GRE:LakeLimniAgias-20240404_WAG3328	imit	B	1	72	892.298	451.807	755.878	288.913	755.272	543.838	263.047	785.477	1190.58	129.931	211.38	278.44	17.9471	22.8504	40.7975	824.088		1.18048	0.506341	0.350585	0.916495	0.659927	0.319198	0.953147	1.44472	0.157666	0.256502	0.337876	0.0217781	0.0277281	0.824088			1.17102	0.513645	0.366238	0.887697	0.671053	0.327341	0.939016	1.44636	0.156567	0.262679	0.333619	0.0198579
GRE:LakeLimniAgias-20240404_WAG3328	imit	C	1	73	912.41	468.732	768.875	306.115	758.189	546.154	281.946	796.703	1219.97	127.677	207.347	278.387	20.9306	22.8153	43.7459	840.642		1.18668	0.513729	0.364144	0.901917	0.649686	0.335393	0.947731	1.45124	0.151881	0.246653	0.33116	0.0248983	0.0271404	0.840642			1.17924	0.519505	0.376735	0.879604	0.65822	0.342047	0.936708	1.45253	0.151051	0.251274	0.327889	0.0231481
GRE:LakeLimniAgias-20240405_WAG3349	imit	A	1	74	943.713	499.07	802.882	338.347	765.933	582.785	295.989	826.365	1312.72	136.686	215.973	280.507	21.4175	15.8904	37.308	873.297		1.17541	0.528837	0.387437	0.877059	0.667339	0.338933	0.946258	1.50317	0.156517	0.247308	0.321204	0.0245249	0.0181959	0.873297		A	1.17208	0.531495	0.393351	0.867163	0.671254	0.341925	0.941276	1.50378	0.156131	0.249371	0.319769	0.0237181
GRE:LakeLimniAgias-20240405_WAG3349	imit	B	1	75	913.877	479.186	791.195	315.676	745.873	575.794	312.89	817.102	1266.93	128.095	220.231	280.929	26.3839	22.2419	48.6258	852.536		1.15506	0.524345	0.370279	0.874888	0.67539	0.367011	0.958437	1.48607	0.150252	0.258325	0.329522	0.0309475	0.0260891	0.852536			1.14926	0.529049	0.380446	0.857494	0.682465	0.37281	0.949503	1.48713	0.149596	0.26218	0.326914	0.0291831
GRE:LakeLimniAgias-20240405_WAG3349	imit	C	1	76	1032.31	554.904	875.93	383.56	774.044	657.384	325.458	873.088	1415.42	134.428	225.646	306.084	23.0271	22.5547	45.5818	954.121		1.17853	0.537535	0.402004	0.811264	0.688994	0.341107	0.915071	1.48348	0.140891	0.236496	0.320802	0.0241343	0.0236392	0.954121			1.18536	0.53214	0.390116	0.830472	0.680945	0.335163	0.924995	1.48228	0.1416	0.232596	0.323747	0.0259214
GRE:LimenasChersonisou-20240331_WAG3296	imit	A	1	77	932.69	484.414	805.804	335.058	752.173	581.62	297.619	812.65	1335.21	126.913	218.684	296.51	14.0829	17.9236	32.0065	869.247		1.15746	0.519373	0.385457	0.865315	0.669108	0.342388	0.93489	1.53606	0.146004	0.251579	0.341112	0.0162012	0.0206197	0.869247		A	1.15369	0.522382	0.392249	0.854091	0.673633	0.345873	0.929225	1.53676	0.14559	0.253999	0.339357	0.0155905
GRE:LimenasChersonisou-20240331_WAG3296	imit	B	1	78	918.667	478.813	781.101	318.822	739.993	569.214	291.756	809.264	1257.61	120.152	223.696	293.242	21.4709	23.618	45.0889	849.884		1.17612	0.521204	0.375136	0.870699	0.669755	0.34329	0.952205	1.47975	0.141374	0.263207	0.345038	0.0252633	0.0277897	0.849884			1.16988	0.526144	0.386028	0.852442	0.677167	0.349022	0.942838	1.48086	0.140722	0.267358	0.342155	0.0237473
GRE:LimenasChersonisou-20240331_WAG3296	imit	C	1	79	956.579	508.846	815.764	341.894	769.17	618.554	300.145	830.467	1354.48	130.057	221.344	297.975	19.4361	28.5467	47.9828	886.171		1.17262	0.531943	0.385811	0.86797	0.698008	0.338698	0.937141	1.52847	0.146762	0.249776	0.33625	0.0219326	0.0322136	0.886171			1.17089	0.533325	0.388838	0.862871	0.700122	0.34024	0.934579	1.52878	0.146575	0.250851	0.33547	0.021553
GRE:Armeni-19880408-13804	imit	A	1	80	904.674	491.19	753.228	320.43	717.989	583.813	281.31	777.161	1198.95	121.593	218.191	272.84	15.8273	19.9091	35.7365	828.951		1.20106	0.542947	0.386548	0.866141	0.704279	0.339357	0.937523	1.44634	0.146683	0.263213	0.329139	0.0190932	0.0240173	0.828951		A	1.19205	0.550271	0.402656	0.840618	0.71538	0.347446	0.924502	1.44788	0.145725	0.269137	0.325254	0.0175086
GRE:Armeni-19880408-13804	imit	B	1	81	933.169	501.638	792.683	332.136	755.637	601.168	283.412	804.96	1250.06	130.957	214.52	288.398	17.2566	31.4932	48.7498	862.926		1.17723	0.537564	0.384895	0.875668	0.696663	0.328432	0.932827	1.44863	0.151759	0.248596	0.33421	0.0199977	0.0364958	0.862926			1.1726	0.541323	0.393101	0.862011	0.70235	0.332471	0.926021	1.44943	0.151241	0.251484	0.33214	0.0190959
GRE:Armeni-19880408-13804	imit	C	1	82	918.125	501.22	771.871	313.63	736.185	598.579	290.566	805.332	1243.05	142.422	226.303	276.231	18.1264	25.155	43.2815	844.998		1.18948	0.545917	0.371161	0.871227	0.708379	0.343866	0.953058	1.47107	0.168547	0.267815	0.326902	0.0214515	0.0297694	0.844998			1.18256	0.551601	0.383023	0.851219	0.716993	0.350177	0.942779	1.47228	0.167694	0.272457	0.323907	0.0200469
GRE:Armeni-19880408-13803	imit	A	1	83	890.376	464.983	781.963	323.525	710.76	580.728	289.342	775.113	1214.29	120.122	208.876	281.998	18.3361	25.2368	43.5729	836.17		1.13864	0.522232	0.386913	0.850018	0.69451	0.346033	0.926981	1.45221	0.143658	0.249801	0.337249	0.0219287	0.0301815	0.83617		A	1.13096	0.528552	0.401337	0.827447	0.704329	0.353426	0.915398	1.4536	0.142815	0.25484	0.333669	0.0202798
GRE:Armeni-19880408-13803	imit	B	1	84	879.889	463.388	754.674	314.623	695.228	573.351	283.687	755.958	1155.98	127.747	199.826	276.676	12.6387	21.4858	34.1245	817.282		1.16592	0.526643	0.384962	0.850659	0.701534	0.34711	0.924966	1.41442	0.156308	0.244501	0.338532	0.0154643	0.0262894	0.817282			1.15575	0.534932	0.403768	0.821615	0.714442	0.356781	0.910044	1.41617	0.155121	0.250931	0.333889	0.0139902
GRE:Armeni-19880408-13803	imit	C	1	85	931.858	511.51	802.943	336.426	723.164	592.616	301.828	805.466	1258.97	125.317	217.733	284.307	11.5952	13.3791	24.9744	867.401		1.16055	0.548914	0.387855	0.833714	0.683209	0.347968	0.928598	1.45143	0.144474	0.251018	0.327768	0.0133678	0.0154244	0.867401			1.15654	0.552287	0.395107	0.822258	0.688108	0.351726	0.922636	1.45214	0.14404	0.253579	0.325982	0.0128348
CYP:Lemessos-20130721_LIM13.08	imit	A	1	86	853.634	429.154	700.32	286.302	634.12	516.087	242.378	745.778	1137.49	102.638	155.143	268.082	8.7662	19.0665	27.8327	776.977		1.21892	0.502737	0.368482	0.816138	0.664225	0.31195	0.959845	1.464	0.132099	0.199676	0.345033	0.0112824	0.0245393	0.776977		A	1.20317	0.514596	0.395905	0.775373	0.682566	0.325054	0.936994	1.4667	0.130613	0.207587	0.338042	0.00975389
CYP:Lemessos-20130721_LIM13.08	imit	B	1	87	924.49	479.054	794.476	331.438	711.317	565.771	267.969	788.854	1282.08	121.17	190.636	282.027	16.2179	20.9263	37.1441	859.483		1.16365	0.518182	0.385624	0.82761	0.658269	0.311779	0.917824	1.49169	0.14098	0.221804	0.328135	0.0188693	0.0243475	0.859483			1.15865	0.522145	0.394627	0.813524	0.664147	0.315974	0.910511	1.4926	0.140454	0.224623	0.325916	0.0179432
TUR:Uzuncaburc-19970507_192	imit	A	1	88	875	452	745	295	710	538	258	775	1190	105	200	278	24.5944	21.643	46.2374	810		1.1745	0.516571	0.364198	0.876543	0.664198	0.318519	0.95679	1.46914	0.12963	0.246914	0.34321	0.0303634	0.0267198	0.81		A	1.16336	0.52543	0.383638	0.844079	0.677516	0.328198	0.940019	1.47112	0.12856	0.253996	0.338095	0.0272404
TUR:Uzuncaburc-19970507_192	imit	B	1	89	940	490	820	340	750	592	300	820	1290	110	205	300	29.6668	23.6475	53.3143	880		1.14634	0.521277	0.386364	0.852273	0.672727	0.340909	0.931818	1.46591	0.125	0.232955	0.340909	0.0337123	0.0268721	0.88			1.14391	0.523237	0.390764	0.84505	0.675679	0.343158	0.928138	1.46635	0.124769	0.234407	0.339767	0.0328748
TUR:Uzuncaburc-19970507_197	imit	A	1	90	868.633	462.499	763.51	310.017	739.294	548.7	267.758	795.692	1197.55	122.506	156.666	269.479	20.9896	25.1875	46.177	816.071		1.13768	0.532445	0.37989	0.905919	0.672368	0.328106	0.975027	1.46746	0.150117	0.191975	0.330215	0.0257203	0.0308643	0.816071		A	1.12761	0.54095	0.398732	0.874551	0.684924	0.337385	0.95907	1.4693	0.14896	0.1971	0.325621	0.023236
TUR:Uzuncaburc-19970507_200	imit	A	1	91	900.956	470.047	789.36	324.11	723.113	576.646	269.197	769.278	1237.78	109.399	211.322	272.881	22.5064	32.6979	55.2043	845.158		1.14138	0.52172	0.38349	0.855595	0.682293	0.318516	0.910218	1.46456	0.129442	0.250038	0.322875	0.0266298	0.0386885	0.845158		A	1.13475	0.527135	0.395709	0.836002	0.690565	0.324345	0.900428	1.46576	0.128789	0.25436	0.319926	0.0248909
GRE:Drakei-20130608_AWAG006	imit	A	1	92	965.913	519.983	862.888	350.6	776.533	645.297	324.5	880.556	1347.44	124.103	244.979	295.625	27.0787	27.0787	54.1574	914.4		1.1194	0.538333	0.383421	0.849227	0.705705	0.354878	0.962987	1.47357	0.13572	0.267912	0.3233	0.0296136	0.0296136	0.9144		A	1.12111	0.536885	0.380337	0.854485	0.703493	0.353211	0.965744	1.47325	0.135901	0.266722	0.324084	0.030167
GRE:Nachtigallental-20130609_AWAG007	imit	A	1	93	1002.77	543.134	880.15	378.719	833.012	662.077	292.708	898.818	1434.98	145.77	242.555	310.953	32.4626	37.9647	70.4273	941.461		1.13932	0.541633	0.402267	0.884808	0.703245	0.310909	0.954706	1.52421	0.154834	0.257637	0.330288	0.0344811	0.0403253	0.941461		A	1.14437	0.537459	0.393091	0.900769	0.696934	0.306741	0.962617	1.52326	0.15543	0.254369	0.332606	0.0364037
AZE:Oghuz_20170826_AZE39	imit	A	1	94	910.686	486.37	804.527	323.294	758.515	570.08	277.474	834.725	1250.01	129.52	204.229	270.241	24.4412	27.434	51.8752	857.607		1.13195	0.53407	0.376973	0.884456	0.664734	0.323545	0.973319	1.45755	0.151025	0.238138	0.315111	0.0284993	0.031989	0.857607		A	1.12687	0.538345	0.386191	0.868717	0.670947	0.328103	0.965207	1.45848	0.150436	0.241307	0.312881	0.0270391
AZE:Oghuz_20170826_AZE39	imit	B	1	95	849.24	438.568	760.764	299.765	732.289	537.952	237.148	788.86	1193.67	105.823	184.102	263.694	21.464	23.1811	44.6451	805.002		1.1163	0.516424	0.372377	0.909674	0.668262	0.294593	0.979947	1.48282	0.131457	0.228698	0.32757	0.0266633	0.0287963	0.805002			1.10513	0.525781	0.393421	0.874184	0.682422	0.304059	0.961834	1.48494	0.130312	0.235632	0.322421	0.023785
AZE:Dardoqqaz-20170828_AZE43	imit	A	1	96	1002.21	558.457	876.918	388.168	775.558	661.512	320.928	878.121	1336.7	126.887	211.211	282.92	22.0557	27.0183	49.074	939.566		1.14288	0.557223	0.413135	0.825443	0.70406	0.34157	0.934602	1.42268	0.135049	0.224796	0.301118	0.0234744	0.0287561	0.939566		A	1.14771	0.553124	0.404132	0.83964	0.698028	0.337198	0.941991	1.42183	0.135545	0.222074	0.303134	0.0247203
AZE:Balakan-20170828_AZE64	imit	A	1	97	905.972	484.881	774.832	316.966	776.834	572.502	276.471	803.121	1234.1	113.896	196.738	276.525	24.3322	20.8562	45.1884	840.402		1.16925	0.535205	0.377159	0.924359	0.681223	0.328974	0.955639	1.46847	0.135525	0.2341	0.329039	0.028953	0.0248169	0.840402		A	1.16188	0.541248	0.390255	0.901401	0.690208	0.335527	0.94448	1.46978	0.134783	0.238504	0.325775	0.0269101
AZE:Balakan-20170828_AZE64	imit	B	1	98	818.5	423.762	710.391	275.407	702.01	509.211	249.334	738.437	1115.01	116.015	179.455	246.853	22.2354	24.5516	46.787	764.445		1.15218	0.51773	0.36027	0.918326	0.666119	0.326163	0.965978	1.45858	0.151763	0.234752	0.322918	0.029087	0.0321169	0.764445			1.1358	0.53122	0.390039	0.868041	0.686443	0.341325	0.9407	1.46155	0.149884	0.245042	0.315724	0.0248039
AZE:Balakan-20170828_AZE64	imit	C	1	99	870.413	459.81	749.814	299.977	754.725	522.464	263.047	780.966	1206.35	111.66	187.763	261.939	18.9947	24.7223	43.7171	810.113		1.16084	0.528267	0.37029	0.931629	0.644927	0.324704	0.964021	1.48911	0.137833	0.231774	0.323336	0.023447	0.0305172	0.810113			1.14984	0.537314	0.39003	0.897166	0.657842	0.334558	0.947144	1.49112	0.136697	0.238413	0.318524	0.0210381
AZE:Nabran-20170820_AZE70	imit	A	1	100	880.716	471.141	757.565	294.229	750.838	560.722	290.099	805.171	1208.14	115.958	226.677	262.281	22.6809	21.3623	44.0432	819.14		1.16256	0.534953	0.359192	0.916617	0.684525	0.354151	0.982947	1.47489	0.14156	0.276726	0.320191	0.0276887	0.0260789	0.81914		A	1.15265	0.543181	0.376325	0.886	0.696832	0.36379	0.96744	1.47668	0.140509	0.283836	0.315897	0.025103
AZE:Nabran-20170820_AZE70	imit	B	1	101	878.591	462.416	784.61	310.203	725.655	601.117	268.734	801.606	1212.85	125.167	208.57	278.322	19.7464	20.5456	40.292	831.6		1.11978	0.526316	0.373019	0.8726	0.722844	0.323153	0.963932	1.45845	0.150513	0.250806	0.334682	0.023745	0.0247061	0.8316			1.11169	0.533147	0.387961	0.847818	0.733807	0.330562	0.951036	1.45995	0.149567	0.256235	0.330878	0.0218419
TUR:Fersin-19970503_100	imit	A	1	102	950	520	822	340	742	612	295	820	1280	128	220	285	15.3596	16.0038	31.3633	886		1.15572	0.547368	0.383747	0.837472	0.690745	0.332957	0.925508	1.4447	0.14447	0.248307	0.32167	0.0173359	0.018063	0.886		A	1.154	0.548808	0.386796	0.832491	0.692864	0.334492	0.922946	1.445	0.144283	0.249389	0.320915	0.0170321
TUR:Fersin-19970503_100	imit	B	1	103	912	488	782	322	735	570	282	770	1224	115	210	270	22.5324	10.9773	33.5097	847		1.16624	0.535088	0.380165	0.867769	0.672963	0.33294	0.909091	1.4451	0.135773	0.247934	0.318772	0.0266026	0.0129602	0.847			1.1597	0.540454	0.391859	0.848549	0.680845	0.338824	0.899639	1.44625	0.135111	0.252073	0.315957	0.0249201
TUR:Fersin-19970503_100	imit	C	1	104	888.942	473.396	747.21	311.318	703.485	537.835	268.111	751.316	1221.14	115.991	201.655	270.169	28.6712	17.9195	46.5907	818.076		1.18968	0.532538	0.380549	0.859926	0.657438	0.327733	0.918393	1.4927	0.141785	0.246499	0.330249	0.0350471	0.0219044	0.818076			1.1794	0.540838	0.398951	0.830839	0.669417	0.336774	0.903717	1.49454	0.140719	0.252918	0.325763	0.0317353
MAC:DorjanAcicot-20100421_AWAG003	imit	A	1	105	940.381	498.542	808.468	344.013	768.715	604.3	291.938	812.788	1335.49	136.417	231.743	283.057	19.5952	23.1579	42.7531	874.424		1.16316	0.530149	0.393416	0.87911	0.691084	0.333863	0.929512	1.52727	0.156008	0.265024	0.323707	0.0224092	0.0264836	0.874424		A	1.16001	0.532701	0.399164	0.869605	0.694966	0.336685	0.924823	1.52786	0.15564	0.26714	0.322321	0.0217022
GRE:Araxos-20240412_WAG3387	imit	A	1	106	992.422	544.72	850.461	361.1	781.631	649.749	306.75	859.443	1368.22	132.842	245.613	295.824	12.4493	26.2939	38.7432	921.441		1.16692	0.54888	0.391886	0.84827	0.705144	0.332903	0.932716	1.48487	0.144168	0.266553	0.321045	0.0135107	0.0285356	0.921441		A	1.16959	0.546684	0.387211	0.856115	0.701858	0.33058	0.936697	1.48439	0.144454	0.264795	0.322207	0.0138901
RUS:Magaratsch-19030116_347	imit	A	1	107	940.688	500.103	806.607	339.257	745.637	572.435	295.65	829.638	1259.33	124.888	212.834	271.75	24.0143	7.433	31.4473	873.648		1.16623	0.531635	0.388322	0.853476	0.655224	0.338409	0.949625	1.44146	0.14295	0.243616	0.311052	0.0274874	0.008508	0.873648		A	1.16297	0.534272	0.394171	0.843971	0.659017	0.341356	0.94469	1.44203	0.142602	0.245621	0.30968	0.0265946
RUS:Magaratsch-19030116_347	imit	B	1	108	953.437	510.765	854.417	341.666	765.603	654.498	319.069	827.96	1331.67	122.48	222.749	290.191	19.9186	25.6218	45.5404	903.927		1.11589	0.53571	0.377979	0.846975	0.724061	0.352981	0.915959	1.4732	0.135497	0.246424	0.321034	0.0220356	0.028345	0.903927			1.11636	0.535316	0.377146	0.848399	0.723441	0.352527	0.916673	1.47312	0.135547	0.246124	0.321246	0.0221464
GRE:Meteora-19851008-12328	trun	A	2	109	938.769	493.377	829.062	339.737	747.081	632.127	326.194	837.114	1246.92	127.689	241.677	285.841	17.8123	28.839	46.6514	883.915		1.13233	0.525557	0.384355	0.845195	0.715145	0.369034	0.947052	1.41067	0.144459	0.273417	0.32338	0.0201516	0.0326264	0.883915		A	1.13039	0.527145	0.387867	0.839425	0.717666	0.370989	0.944042	1.41101	0.144244	0.274786	0.322508	0.019747
GRE:Meteora-19851008-12328	trun	B	2	110	934.567	495.072	833.576	341.678	753.678	642.651	299.843	812.45	1282.09	128.026	245.532	286.069	13.6873	23.2588	36.9462	884.072		1.12115	0.529735	0.386483	0.852508	0.726922	0.339162	0.918987	1.45021	0.144814	0.277729	0.323581	0.0154821	0.0263088	0.884072			1.11926	0.53132	0.38998	0.846744	0.72946	0.340942	0.916095	1.45055	0.144601	0.279107	0.322717	0.0151742
GRE:Meteora-19851008-12328	trun	C	2	111	920.524	490.817	793.132	329.014	741.754	595.131	303.362	781.904	1252.87	121.09	234.392	285.265	19.1194	21.111	40.2305	856.828		1.16062	0.533193	0.38399	0.865698	0.694575	0.354052	0.912556	1.46222	0.141323	0.273558	0.332931	0.0223142	0.0246386	0.856828			1.15531	0.53754	0.393557	0.850016	0.701187	0.359133	0.904813	1.46317	0.140761	0.277267	0.330533	0.021151
ITA:Parma-University-Campus-20170720_col-20	trun	A	2	112	880	470	778	305	712	548	262	760	1204	98	168	268	17.27	15.7	32.97	829		1.13111	0.534091	0.367913	0.858866	0.661037	0.316043	0.916767	1.45235	0.118215	0.202654	0.323281	0.0208323	0.0189385	0.829		A	1.12263	0.54129	0.383233	0.833574	0.67145	0.323572	0.904043	1.4539	0.117444	0.207212	0.319468	0.0191045
ITA:Parma-University-Campus-20170720_col-20	trun	B	2	113	998	550	890	388	802	650	325	880	1370	142	270	300	17.27	27.475	44.745	944		1.12135	0.551102	0.411017	0.849576	0.688559	0.34428	0.932203	1.45127	0.150424	0.286017	0.317797	0.0182945	0.0291049	0.944			1.12662	0.546597	0.401081	0.865857	0.682005	0.339386	0.940406	1.45031	0.151038	0.282171	0.320165	0.0193808
ITA:Parma-University-Campus-20170720_col-20	trun	C	2	114	928	490	808	335	762	595	288	790	1260	120	230	280	11.775	15.7	27.475	868		1.14851	0.528017	0.385945	0.87788	0.685484	0.331797	0.910138	1.45161	0.138249	0.264977	0.322581	0.0135657	0.0180876	0.868			1.14462	0.531202	0.393026	0.866037	0.690309	0.335313	0.904401	1.45231	0.137841	0.26763	0.320855	0.0130343
HUN:Sz-Sztmiklos-19090502	trun	A	2	115	952	515	820	350	762	590	282	820	1300	118	220	290	15	18	33	886		1.16098	0.540966	0.395034	0.860045	0.665914	0.318284	0.925508	1.46727	0.133183	0.248307	0.327314	0.01693	0.020316	0.886		A	1.15925	0.542389	0.398173	0.85493	0.667957	0.319751	0.922946	1.46758	0.133011	0.249389	0.326545	0.0166334
HUN:Sz-Sztmiklos-19090502	trun	B	2	116	970	525	860	368	770	612	282	808	1340	110	205	298	5	20	25	915		1.12791	0.541237	0.402186	0.84153	0.668852	0.308197	0.88306	1.46448	0.120219	0.224044	0.325683	0.00546448	0.0218579	0.915			1.12971	0.539721	0.398817	0.846959	0.666668	0.306689	0.885694	1.46415	0.120386	0.223007	0.326506	0.00557093
CRO:Fiume	trun	A	2	117	930	500	822	338	720	588	290	760	1270	98	188	290	18	20	38	876		1.13139	0.537634	0.385845	0.821918	0.671233	0.33105	0.86758	1.44977	0.111872	0.214612	0.33105	0.0205479	0.0228311	0.876		A	1.12851	0.540062	0.39113	0.813573	0.67477	0.333674	0.863472	1.45029	0.111624	0.21622	0.32972	0.0199384
ITA:Parma-University-Campus-20170720_col-19	trun	A	2	118	1015	550	895	388	798	658	330	880	1370	145	280	310	17.27	11.775	29.045	955		1.13408	0.541872	0.406283	0.835602	0.689005	0.34555	0.921466	1.43455	0.151832	0.293194	0.324607	0.0180838	0.0123298	0.955		A	1.14075	0.536346	0.394079	0.855715	0.680826	0.339432	0.931624	1.43337	0.152609	0.288282	0.327636	0.0194462
ITA:Parma-University-Campus-20170720_col-19	trun	B	2	119	882	468	775	310	708	558	268	770	1220	95	200	272	15.7	19.625	35.325	828.5		1.13806	0.530612	0.37417	0.854556	0.673506	0.323476	0.92939	1.47254	0.114665	0.2414	0.328304	0.0189499	0.0236874	0.8285			1.12947	0.537816	0.389865	0.829219	0.684191	0.331237	0.916401	1.47412	0.113912	0.246868	0.324405	0.017368
ITA:Parma-University-Campus-20170720_col-19	trun	C	2	120	932	490	822	330	752	622	290	820	1280	112	210	290	17.27	17.27	34.54	877		1.13382	0.525751	0.376283	0.857469	0.709236	0.330673	0.935006	1.45952	0.127708	0.239453	0.330673	0.0196921	0.0196921	0.877			1.13105	0.528026	0.38122	0.849123	0.712817	0.333184	0.930762	1.46002	0.127437	0.241171	0.329399	0.0191316
ITA:Fornoli-di-Villafranca-20181026_col-21	trun	A	2	121	1000	570	900	390	790	660	322	870	1450	135	260	305	21.98	21.98	43.96	950		1.11111	0.57	0.410526	0.831579	0.694737	0.338947	0.915789	1.52632	0.142105	0.273684	0.321053	0.0231368	0.0231368	0.95		A	1.11705	0.564711	0.399285	0.849736	0.687232	0.333483	0.924958	1.52517	0.142765	0.269509	0.323774	0.0247107
ITA:Fornoli-di-Villafranca-20181026_col-21	trun	B	2	122	985	530	865	360	760	630	322	845	1376	125	240	300	17.27	23.55	40.82	925		1.13873	0.538071	0.389189	0.821622	0.681081	0.348108	0.913514	1.48757	0.135135	0.259459	0.324324	0.0186703	0.0254595	0.925			1.14177	0.535563	0.383787	0.830494	0.677382	0.345279	0.918063	1.48701	0.135448	0.257465	0.325693	0.0192844
ITA:Fornoli-di-Villafranca-20181026_col-21	trun	C	2	123	988	530	862	360	762	638	312	830	1364	130	238	298	11.775	7.85	19.625	925		1.14617	0.536437	0.389189	0.823784	0.68973	0.337297	0.897297	1.47459	0.140541	0.257297	0.322162	0.0127297	0.00848649	0.925			1.14923	0.533937	0.383787	0.83268	0.685984	0.334556	0.901766	1.47404	0.140866	0.25532	0.323522	0.0131485
ITA:Fornoli-di-Villafranca-20181026_col-22	trun	A	2	124	998	550	880	362	800	640	350	830	1376	122	250	298	15.7	31.4	47.1	939		1.13409	0.551102	0.385517	0.85197	0.681576	0.372737	0.883919	1.46539	0.129925	0.266241	0.317359	0.0167199	0.0334398	0.939		A	1.13882	0.547105	0.377233	0.86641	0.675819	0.368033	0.890806	1.46453	0.130396	0.263062	0.319453	0.017594
ITA:Fornoli-di-Villafranca-20181026_col-22	trun	B	2	125	1044	584	930	412	810	702	390	855	1424	135	272	308	15.7	39.25	54.95	987		1.12258	0.559387	0.417427	0.820669	0.711246	0.395137	0.866261	1.44276	0.136778	0.275583	0.312057	0.0159068	0.039767	0.987			1.13307	0.550417	0.397934	0.852359	0.697983	0.384184	0.881464	1.44088	0.137888	0.26835	0.316688	0.0178894
ITA:Fornoli-di-Villafranca-20181026_col-22	trun	C	2	126	992	540	845	362	780	622	342	825	1330	120	240	295	11.775	23.55	35.325	918.5		1.17396	0.544355	0.394121	0.849211	0.677191	0.372346	0.898204	1.44801	0.130648	0.261296	0.321176	0.0128198	0.0256396	0.9185			1.17628	0.542475	0.390058	0.855978	0.674466	0.370103	0.90151	1.44761	0.130872	0.259807	0.322178	0.0131292
ITA:Fornoli-di-Villafranca-20181025_col-23	trun	A	2	127	1020	545	915	380	805	665	330	890	1404	140	270	315	19.625	23.55	43.175	967.5		1.11475	0.534314	0.392765	0.832041	0.687339	0.341085	0.919897	1.45116	0.144703	0.27907	0.325581	0.0202842	0.0243411	0.9675		A	1.12282	0.527642	0.378384	0.856756	0.677352	0.333704	0.932373	1.4497	0.145612	0.273354	0.329318	0.0221924
ITA:Fornoli-di-Villafranca-20181025_col-23	trun	B	2	128	1096	596	988	425	852	712	372	880	1520	140	302	322	19.625	27.475	47.1	1042		1.10931	0.543796	0.407869	0.817658	0.683301	0.357006	0.84453	1.45873	0.134357	0.289827	0.309021	0.018834	0.0263676	1.042			1.12633	0.529705	0.377673	0.870483	0.662746	0.341132	0.868992	1.45563	0.136145	0.277614	0.316578	0.0229931
ITA:Fornoli-di-Villafranca-20181025_col-23	trun	C	2	129	1040	560	925	395	822	665	328	850	1436	132	270	310	14.13	23.55	37.68	982.5		1.12432	0.538462	0.402036	0.836641	0.676845	0.333842	0.86514	1.46158	0.134351	0.274809	0.315522	0.0143817	0.0239695	0.9825			1.13428	0.530267	0.38419	0.867216	0.664864	0.325054	0.879524	1.45977	0.135384	0.26796	0.319959	0.0160706
ITA:Varano-Marchesi-20181110_col-24	trun	A	2	130	952	510	842	342	742	590	320	802	1300	115	210	288	15.7	19.625	35.325	897		1.13064	0.535714	0.381271	0.827202	0.657748	0.356745	0.894091	1.44928	0.128205	0.234114	0.32107	0.0175028	0.0218785	0.897		A	1.13028	0.536016	0.381916	0.826143	0.658179	0.357096	0.89356	1.44934	0.12817	0.234332	0.320908	0.0174362
ITA:Varano-Marchesi-20181110_col-24	trun	B	2	131	988	530	885	370	770	640	320	840	1320	120	235	300	19.625	21.98	41.605	936.5		1.11638	0.536437	0.395088	0.82221	0.683396	0.341698	0.896957	1.4095	0.128137	0.250934	0.320342	0.0209557	0.0234704	0.9365			1.12074	0.532794	0.387132	0.835239	0.677991	0.337659	0.903494	1.40873	0.128571	0.248129	0.322319	0.0219775
HUN:Budapest-1949	trun	A	2	132	990	550	878	385	760	625	290	830	1360	120	222	288	0	15	15	934		1.12756	0.555556	0.412206	0.813704	0.669165	0.310493	0.888651	1.4561	0.12848	0.237687	0.308351	0	0.01606	0.934		A	1.13166	0.55204	0.404463	0.825702	0.664232	0.307071	0.894681	1.45536	0.128885	0.23521	0.310124	0
HUN:Budapest-1949	trun	B	2	133	912	490	802	332	732	572	272	775	1260	110	215	275	8	15	23	857		1.13716	0.537281	0.387398	0.854142	0.667445	0.317386	0.904317	1.47025	0.128355	0.250875	0.320887	0.00933489	0.0175029	0.857			1.13198	0.541644	0.39701	0.83873	0.673773	0.321922	0.896674	1.47119	0.127846	0.254262	0.318584	0.00885012
HUN:Budapest-1949	trun	C	2	134	930	510	832	348	730	588	270	815	1330	120	222	272	5	22	27	881		1.11779	0.548387	0.395006	0.828604	0.667423	0.30647	0.925085	1.50965	0.136209	0.251986	0.30874	0.00567537	0.0249716	0.881			1.11553	0.550346	0.399277	0.82193	0.670205	0.30839	0.921614	1.51008	0.13597	0.253478	0.307757	0.00554125
ITA:Emilia-Romagna-20190612_col-26	trun	A	2	135	1025	550	902	388	810	650	330	840	1430	148	235	308	15.7	29.83	45.53	963.5		1.13636	0.536585	0.402698	0.840685	0.674624	0.342501	0.871821	1.48417	0.153607	0.243902	0.319668	0.0162948	0.03096	0.9635		A	1.14409	0.530278	0.388798	0.864135	0.665395	0.33552	0.882936	1.48276	0.154514	0.239197	0.323117	0.0177288
ITA:Emilia-Romagna-20190612_col-26	trun	B	2	136	1040	560	940	422	808	675	365	885	1450	150	258	328	15.7	23.55	39.25	990		1.10638	0.538462	0.426263	0.816162	0.681818	0.368687	0.893939	1.46465	0.151515	0.260606	0.331313	0.0158586	0.0237879	0.99			1.11708	0.529534	0.405704	0.848808	0.668674	0.358125	0.910178	1.46267	0.152787	0.253537	0.336402	0.0179121
ITA:Emilia-Romagna-20190612_col-27	trun	A	2	137	910	478	782	310	740	562	268	765	1210	105	208	270	11.775	15.7	27.475	846		1.16368	0.525275	0.36643	0.874704	0.664303	0.316785	0.904255	1.43026	0.124113	0.245863	0.319149	0.0139184	0.0185579	0.846		A	1.15704	0.530643	0.377921	0.854974	0.672231	0.322492	0.894678	1.43142	0.123497	0.250046	0.316278	0.0130226
ITA:Emilia-Romagna-20190612_col-27	trun	B	2	138	910	480	788	330	755	570	265	768	1256	115	208	288	11.775	23.55	35.325	849		1.15482	0.527473	0.388693	0.889282	0.671378	0.312132	0.904594	1.47939	0.135453	0.244994	0.339223	0.0138693	0.0277385	0.849			1.14859	0.53256	0.400184	0.870313	0.678941	0.317437	0.89554	1.48052	0.134818	0.248927	0.336339	0.0130232
ITA:Emilia-Romagna-20190612_col-27	trun	C	2	139	1025	540	892	398	805	670	348	865	1410	140	248	302	15.7	19.625	35.325	958.5		1.1491	0.526829	0.415232	0.839854	0.699009	0.363067	0.902452	1.47105	0.146062	0.258738	0.315076	0.0163798	0.0204747	0.9585			1.1563	0.521119	0.401991	0.861389	0.69019	0.356238	0.91304	1.46976	0.146856	0.254132	0.318205	0.0176987
ITA:Trecase-20180509_col-28	trun	A	2	140	925	490	800	335	758	600	282	770	1284	135	222	275	15.7	15.7	31.4	862.5		1.15625	0.52973	0.388406	0.878841	0.695652	0.326957	0.892754	1.4887	0.156522	0.257391	0.318841	0.0182029	0.0182029	0.8625		A	1.15166	0.533477	0.396784	0.864979	0.701397	0.331024	0.886166	1.48953	0.155981	0.260417	0.316843	0.017373
ITA:Trecase-20180509_col-28	trun	B	2	141	928	490	805	328	772	588	278	800	1284	135	215	280	11.775	7.85	19.625	872.5		1.1528	0.528017	0.375931	0.884814	0.673926	0.318625	0.916905	1.47163	0.154728	0.246418	0.320917	0.0134957	0.00899713	0.8725			1.14943	0.530751	0.381844	0.874536	0.677998	0.321522	0.911934	1.47224	0.154335	0.248536	0.31944	0.0130389
ITA:Trecase-20180509_col-28	trun	C	2	142	910	480	790	325	770	562	278	780	1240	110	208	280	15.7	14.13	29.83	850		1.1519	0.527473	0.382353	0.905882	0.661176	0.327059	0.917647	1.45882	0.129412	0.244706	0.329412	0.0184706	0.0166235	0.85			1.1458	0.53246	0.393429	0.886931	0.668477	0.332507	0.908641	1.45992	0.128816	0.248556	0.326666	0.0173646
ITA:Palinuro-20170805_col-29	trun	A	2	143	902	478	765	298	740	540	260	750	1216	108	205	272	15.7	7.85	23.55	833.5		1.17908	0.529933	0.357528	0.887822	0.64787	0.311938	0.89982	1.45891	0.129574	0.245951	0.326335	0.0188362	0.00941812	0.8335		A	1.1708	0.536618	0.371436	0.863289	0.657419	0.318887	0.888112	1.46036	0.128782	0.251124	0.322727	0.0173652
HUN:Iszkaszentgyorgy-20190626_433	trun	A	2	144	1015	540	888	380	785	660	328	848	1380	118	232	305	15.7	31.4	47.1	951.5		1.14302	0.53202	0.399369	0.825013	0.693642	0.344719	0.891224	1.45034	0.124015	0.243826	0.320547	0.0165003	0.0330005	0.9515		A	1.14932	0.526936	0.388115	0.843579	0.685926	0.338998	0.900417	1.44922	0.124608	0.239996	0.323346	0.0176587
HUN:Iszkaszentgyorgy-20190626_433	trun	B	2	145	1020	550	885	378	800	652	332	840	1384	120	255	308	15.7	23.55	39.25	952.5		1.15254	0.539216	0.39685	0.839895	0.684514	0.348556	0.88189	1.45302	0.125984	0.267717	0.32336	0.0164829	0.0247244	0.9525			1.15902	0.533964	0.385456	0.859171	0.676754	0.342661	0.891165	1.45188	0.126599	0.263432	0.326239	0.0176643
HUN:Iszkaszentgyorgy-20190626_433	trun	C	2	146	965	505	835	340	760	620	308	800	1320	120	248	298	17.27	21.98	39.25	900		1.15569	0.523316	0.377778	0.844444	0.688889	0.342222	0.888889	1.46667	0.133333	0.275556	0.331111	0.0191889	0.0244222	0.9			1.15569	0.523316	0.377778	0.844444	0.688889	0.342222	0.888889	1.46667	0.133333	0.275556	0.331111	0.0191889
HUN:Iszkaszentgyorgy-20190626_433	trun	D	2	147	870	450	735	308	670	520	268	710	1160	108	175	260	17.27	21.98	39.25	802.5		1.18367	0.517241	0.383801	0.834891	0.647975	0.333956	0.884735	1.44548	0.134579	0.218069	0.323988	0.0215202	0.0273894	0.8025			1.17152	0.526864	0.406094	0.801495	0.662074	0.344978	0.867959	1.4476	0.133377	0.224861	0.318763	0.0191427
HUN:Iszkaszentgyorgy-20190626_434	trun	A	2	148	990	535	872	375	780	632	298	790	1370	110	202	295	14.13	23.55	37.68	931		1.13532	0.540404	0.402793	0.837809	0.67884	0.320086	0.84855	1.47154	0.118153	0.216971	0.316864	0.0151772	0.0252954	0.931		A	1.13908	0.537284	0.395883	0.849057	0.674274	0.316867	0.853797	1.47085	0.118492	0.214907	0.318523	0.0158012
HUN:Iszkaszentgyorgy-20190626_434	trun	B	2	149	1050	560	920	392	810	685	318	862	1424	128	255	312	15.7	9.42	25.12	985		1.1413	0.533333	0.39797	0.822335	0.695431	0.322843	0.875127	1.44569	0.129949	0.258883	0.316751	0.0159391	0.00956345	0.985			1.15172	0.524974	0.379793	0.853332	0.682756	0.314094	0.890126	1.44385	0.130979	0.252241	0.321343	0.0178745
BUL:Ryahovo-20100913_401	trun	A	2	150	918	490	772	328	710	570	282	728	1230	100	208	260	18	25	43	845		1.18912	0.533769	0.388166	0.840237	0.674556	0.333728	0.861538	1.45562	0.118343	0.246154	0.307692	0.0213018	0.0295858	0.845		A	1.1822	0.539326	0.40057	0.820941	0.682758	0.339853	0.852246	1.45682	0.117744	0.250421	0.304874	0.0199071
BUL:Ryahovo-20100913_401	trun	B	2	151	962	520	825	348	740	625	295	790	1330	125	250	282	15	18	33	893.5		1.16606	0.540541	0.38948	0.828204	0.699496	0.330162	0.884163	1.48853	0.139899	0.279799	0.315613	0.0167879	0.0201455	0.8935			1.16525	0.5412	0.39091	0.825909	0.700491	0.330867	0.883026	1.48867	0.139815	0.280363	0.315268	0.0166501
BUL:Ryahovo-20100913_401	trun	C	2	152	942	510	812	332	740	600	300	790	1260	128	238	288	18	18	36	877		1.1601	0.541401	0.378563	0.843786	0.684151	0.342075	0.900798	1.43672	0.145952	0.27138	0.328392	0.0205245	0.0205245	0.877			1.15727	0.543744	0.38353	0.835573	0.687605	0.344673	0.89671	1.43721	0.145642	0.273327	0.327128	0.0199403
CRO:Vinodol-19970604_562	trun	A	2	153	920	490	805	330	742	592	265	775	1240	115	210	262	11.1304	26.7129	37.8432	862.5		1.14286	0.532609	0.382609	0.86029	0.686377	0.307246	0.898551	1.43768	0.133333	0.243478	0.303768	0.0129048	0.0309715	0.8625		A	1.13832	0.536377	0.390861	0.846721	0.692045	0.311069	0.89192	1.43849	0.132873	0.24634	0.301865	0.0123164
CRO:Vinodol-19970604_562	trun	B	2	154	1005	550	870	385	780	648	320	835	1370	135	240	300	9.39898	9.89366	19.2926	937.5		1.15517	0.547264	0.410667	0.832	0.6912	0.341333	0.890667	1.46133	0.144	0.256	0.32	0.0100256	0.0105532	0.9375			1.1598	0.543446	0.402175	0.845551	0.685585	0.33719	0.897337	1.46051	0.144501	0.25306	0.32203	0.0105285
CRO:Vinodol-19970604_562	trun	C	2	155	978	510	840	368	755	638	280	810	1300	108	230	285	9.75375	21.2288	30.9825	909		1.16429	0.521472	0.40484	0.830583	0.70187	0.308031	0.891089	1.43014	0.118812	0.253025	0.313531	0.0107302	0.023354	0.909			1.1654	0.520595	0.402799	0.83379	0.700493	0.307125	0.892682	1.42995	0.118911	0.252322	0.314006	0.0108546
CRO:Punat-19970601_460	trun	A	2	156	1000	550	880	388	750	680	335	850	1360	130	250	312	7.86803	20.7053	28.5734	940		1.13636	0.55	0.412766	0.797872	0.723404	0.356383	0.904255	1.44681	0.138298	0.265957	0.331915	0.00837024	0.022027	0.94		A	1.14122	0.545909	0.403674	0.811748	0.717139	0.351772	0.911483	1.44594	0.138811	0.262702	0.334162	0.00881964
CRO:Punat-19970601_460	trun	B	2	157	1000	530	870	380	750	645	325	845	1370	120	230	300	11.4712	17.4363	28.9075	935		1.14943	0.53	0.406417	0.802139	0.68984	0.347594	0.903743	1.46524	0.128342	0.245989	0.320856	0.0122687	0.0186484	0.935			1.15372	0.526548	0.398563	0.814319	0.684606	0.343652	0.910058	1.46447	0.128759	0.243351	0.322754	0.0128412
AUT:WienerNeustadt-19990427-5/99	trun	A	2	158	938	525	802	340	752	570	288	780	1256	118	215	278	16.0504	11.1317	27.1821	870		1.16958	0.559701	0.390805	0.864368	0.655172	0.331034	0.896552	1.44368	0.135632	0.247126	0.31954	0.0184487	0.0127951	0.87		A	1.16585	0.562865	0.397519	0.853426	0.659494	0.334321	0.891251	1.44433	0.135257	0.249445	0.317937	0.0177696
AUT:WienerNeustadt-19990427-5/99	trun	B	2	159	918	495	800	345	742	575	290	800	1250	115	222	272	17.226	15.138	32.3641	859		1.1475	0.539216	0.40163	0.863795	0.669383	0.337602	0.931315	1.45518	0.133877	0.25844	0.316647	0.0200536	0.0176229	0.859			1.14252	0.543389	0.41112	0.848921	0.675432	0.342199	0.923807	1.45608	0.133371	0.261765	0.31448	0.0190582
AUT:WienerNeustadt-19990427-5/99	trun	C	2	160	920	500	795	338	748	590	288	805	1270	110	240	268	18.9292	14.1969	33.1261	857.5		1.15723	0.543478	0.394169	0.872303	0.688047	0.33586	0.938776	1.48105	0.12828	0.279883	0.312536	0.0220749	0.0165562	0.8575			1.15202	0.54784	0.403833	0.856743	0.694493	0.340604	0.930932	1.48199	0.127778	0.283618	0.31032	0.0209412
AUT:fuscipes-type	trun	A	2	161	862	450	752	290	705	525	260	725	1180	112	202	265	13.3464	19.6271	32.9735	807		1.14628	0.522042	0.359356	0.873606	0.650558	0.322181	0.898389	1.46221	0.138786	0.25031	0.328377	0.0165383	0.024321	0.807		A	1.13505	0.531298	0.379212	0.840213	0.664046	0.332308	0.882126	1.46425	0.137602	0.257736	0.323322	0.0147866
AUT:Kapuzinerinsel-20090523_AWAG001	trun	A	2	162	930.107	502.582	817.045	337.538	765.376	606.622	291.309	808.304	1255.69	116.649	225.917	283.967	11.763	6.53502	18.2981	873.576		1.13838	0.540349	0.386387	0.876141	0.694412	0.333467	0.925282	1.43741	0.133531	0.258612	0.325062	0.0134654	0.00748077	0.873576		A	1.13519	0.543037	0.392222	0.866358	0.698443	0.33638	0.92046	1.43798	0.133205	0.260747	0.323625	0.0130269
AUT:Kapuzinerinsel-20090523_AWAG001	trun	B	2	163	899.799	477.347	776.167	316.935	726.989	543.614	253.947	793.682	1193.16	90.3226	191.252	270.8	11.6807	1.08155	12.7622	837.983		1.15929	0.530504	0.378211	0.867546	0.648717	0.303046	0.947133	1.42385	0.107786	0.228229	0.323156	0.0139391	0.00129065	0.837983			1.15169	0.53674	0.391896	0.845147	0.657625	0.309333	0.935631	1.42517	0.107171	0.2327	0.319822	0.0129185
AUT:Kapuzinerinsel-20090523_AWAG001	trun	C	2	164	919.363	499.848	775.337	333.894	739.495	575.572	272.338	785.486	1239.45	114.933	200.513	270.986	14.0359	14.0359	28.0719	847.35		1.18576	0.543689	0.394045	0.872714	0.679262	0.3214	0.926991	1.46274	0.135638	0.236635	0.319804	0.0165645	0.0165645	0.84735			1.17915	0.549105	0.406083	0.85351	0.687164	0.327043	0.917415	1.46389	0.134981	0.240559	0.316998	0.0155234
AUT:Walterskirchen-20090521_AWAG002	trun	A	2	165	959.321	511.386	832.2	336.293	770.908	596.439	303.153	810.167	1281.79	119.215	234.935	287.679	11.4203	6.32386	17.7442	895.761		1.15275	0.53307	0.375427	0.860618	0.665847	0.338431	0.904446	1.43095	0.133088	0.262275	0.321156	0.0127493	0.00705977	0.895761		A	1.15223	0.533494	0.376325	0.859062	0.666464	0.338902	0.903686	1.43104	0.133036	0.262619	0.320927	0.0126808
AUT:Walterskirchen-20090521_AWAG002	trun	B	2	166	962.967	525.174	845.274	356.129	763.816	618.464	318.606	806.31	1283.34	116.204	238.566	288.128	14.9887	15.1529	30.1416	904.121		1.13924	0.54537	0.393895	0.844817	0.68405	0.352393	0.891817	1.41944	0.128527	0.263865	0.318684	0.0165782	0.0167598	0.904121			1.13974	0.54495	0.392983	0.846307	0.683435	0.351918	0.892546	1.41935	0.128576	0.263528	0.318904	0.0166657
ROM:Sighisoara-20240911_WAG3445	trun	A	2	167	1008.23	536.507	887.755	386.06	773.819	654.466	332.971	831.629	1390.42	122.013	257.383	318.83	8.04806	11.5892	19.6373	947.995		1.13571	0.532126	0.407238	0.816269	0.690369	0.351238	0.87725	1.4667	0.128706	0.271502	0.33632	0.00848956	0.012225	0.947995		A	1.14154	0.527384	0.396523	0.833362	0.683207	0.345799	0.885677	1.46565	0.12928	0.267524	0.339056	0.00904239
ROM:Sighisoara-20240911_WAG3445	trun	B	2	168	1049.56	573.29	925.084	407.553	797.679	690.985	354.797	884.803	1492.38	118.717	254.3	315.429	10.3292	19.2812	29.6104	987.324		1.13456	0.546216	0.412785	0.80792	0.699856	0.359352	0.896163	1.51154	0.120241	0.257564	0.319479	0.0104618	0.0195287	0.987324			1.1452	0.537425	0.393441	0.839239	0.686757	0.349355	0.91195	1.50957	0.12122	0.25078	0.324238	0.0117712
ROM:Sighisoara-20240911_WAG3445	trun	C	2	169	979.142	527.338	860.759	364.2	780.713	623.197	307.84	828.96	1360.63	105.853	261.685	298.992	14.1157	19.2487	33.3644	919.95		1.13753	0.538572	0.395891	0.848646	0.677425	0.334627	0.901092	1.47903	0.115064	0.284455	0.325009	0.015344	0.0209236	0.91995			1.13995	0.536567	0.391493	0.855944	0.674486	0.332453	0.90467	1.47859	0.115277	0.282708	0.326102	0.0157441
AUT:Hofstaetten-20210708_WAG2866	trun	A	2	170	976.714	523.854	844.813	355.014	772.59	599.277	322.71	831.294	1301.96	126.833	233.654	296.143	18.0379	21.8655	39.9034	910.764		1.15613	0.536344	0.389799	0.848288	0.657994	0.354329	0.912744	1.42953	0.139261	0.256547	0.325159	0.0198053	0.0240078	0.910764		A	1.15746	0.535264	0.387451	0.852208	0.656451	0.353084	0.914696	1.4293	0.139399	0.255694	0.325748	0.0200806
AUT:Hofstaetten-20210708_WAG2866	trun	B	2	171	997.181	531.807	892.976	372.247	771.097	631.52	312.554	845.723	1387.79	137.203	228.893	305.316	15.4383	20.9333	36.3716	945.078		1.11669	0.533311	0.393879	0.815908	0.66822	0.330718	0.894871	1.46844	0.145176	0.242195	0.323059	0.0163355	0.0221498	0.945078			1.12208	0.528845	0.384129	0.831935	0.661705	0.325904	0.90294	1.46745	0.145784	0.238859	0.325526	0.0173307
AUT:Gantschenberg-20240724_WAG3427	trun	A	2	172	1078.11	576.973	948.76	414.126	819.817	669.444	357.572	874.092	1463.3	128.149	261.767	330.581	13.124	24.4584	37.5824	1013.44		1.13634	0.535169	0.408635	0.808947	0.660568	0.352831	0.862503	1.4439	0.12645	0.258296	0.326198	0.01295	0.0241341	1.01344		A	1.15022	0.524033	0.384102	0.850161	0.644597	0.340186	0.882345	1.44145	0.127791	0.249527	0.332539	0.0151374
AUT:Gantschenberg-20240724_WAG3427	trun	B	2	173	1004.72	522.648	870.143	368.985	791.97	625.534	320.256	851.881	1393.71	108.465	216.182	304.301	14.8606	16.0495	30.9101	937.433		1.15466	0.520191	0.393612	0.844828	0.667283	0.34163	0.908737	1.48673	0.115704	0.230611	0.324611	0.0158525	0.0171207	0.937433			1.15928	0.516569	0.385487	0.858563	0.661872	0.33749	0.915531	1.4859	0.116106	0.227967	0.326667	0.0166462
AUT:Gantschenberg-20240724_WAG3427	trun	C	2	174	1043.28	572.624	938.94	415.673	788.622	667.505	341.651	861.468	1446.91	109.348	258.73	324.363	14.9218	11.1046	26.0265	991.108		1.11112	0.548871	0.419402	0.795697	0.673493	0.344716	0.869197	1.45989	0.110329	0.261051	0.327273	0.0150557	0.0112042	0.991108			1.122	0.53966	0.398937	0.827932	0.660352	0.334723	0.885184	1.4579	0.111267	0.253885	0.332364	0.0170325
ITA:Passirano-20230424_WAG3184	trun	A	2	175	979.481	544.899	845.9	362.156	786.386	620.608	319.933	834.331	1321.96	117.725	225.64	294.389	16.3088	19.2409	35.5497	912.69		1.15792	0.556314	0.3968	0.861614	0.679977	0.350538	0.914145	1.44842	0.128987	0.247225	0.322551	0.0178689	0.0210815	0.91269		A	1.15948	0.554995	0.393985	0.866312	0.678097	0.349087	0.91645	1.44814	0.129139	0.246257	0.32324	0.0181625
ITA:Passirano-20230424_WAG3184	trun	B	2	176	856.152	468.876	760.518	309.939	701.604	540.148	284.853	749.625	1172.67	106.37	199.276	259.508	14.3097	10.4937	24.8034	808.335		1.12575	0.547655	0.383429	0.867962	0.668223	0.352394	0.927369	1.45073	0.131592	0.246527	0.32104	0.0177026	0.0129819	0.808335			1.11488	0.557224	0.404296	0.835243	0.681875	0.363307	0.910819	1.45272	0.130486	0.253732	0.316168	0.0158517
ITA:Passirano-20230424_WAG3184	trun	C	2	177	867.164	477.704	762.819	316.913	717.6	545.004	269.277	740.738	1176.06	110.366	208.744	258.754	16.8695	7.54688	24.4164	814.992		1.13679	0.550881	0.388854	0.8805	0.668723	0.330404	0.90889	1.44303	0.13542	0.25613	0.317492	0.020699	0.00926007	0.814992			1.1266	0.559795	0.408401	0.849634	0.681374	0.339872	0.893828	1.44487	0.134364	0.263058	0.313019	0.0186765
AUT:WienerAussenring-20160823_WAG0685	trun	A	2	178	972.047	514.343	848.038	360.106	748.004	626.021	301.429	798.852	1330.23	124.532	223.386	295.588	10.6467	14.6392	25.286	910.043		1.14623	0.529134	0.395702	0.821944	0.687902	0.331226	0.877818	1.46172	0.136842	0.245467	0.324807	0.0116992	0.0160863	0.910043		A	1.14746	0.52814	0.393477	0.825487	0.686397	0.330139	0.879569	1.4615	0.136969	0.244706	0.325356	0.0118508
AUT:WienerAussenring-20160823_WAG0685	trun	B	2	179	936.272	493.078	797.421	327.574	766.129	577.8	300.923	774.98	1303.69	107.208	217.961	287.324	19.1605	23.3119	42.4724	866.847		1.17413	0.52664	0.377892	0.883812	0.666554	0.347146	0.894022	1.50395	0.123675	0.251441	0.331459	0.0221037	0.0268928	0.866847			1.17	0.529931	0.38508	0.871465	0.671416	0.350959	0.888184	1.5047	0.123297	0.254051	0.329622	0.021208
AUT:WienerAussenring-20160823_WAG0685	trun	C	2	180	912.254	495.644	789.512	330.253	761.03	560.997	278.238	761.896	1234.44	108.496	212.732	281.968	21.6702	13.1778	34.848	850.883		1.15547	0.543318	0.38813	0.8944	0.659312	0.327	0.895418	1.45077	0.12751	0.250013	0.331382	0.0254679	0.0154872	0.850883			1.14946	0.548363	0.399169	0.876012	0.666462	0.332349	0.886783	1.45184	0.126934	0.253877	0.328669	0.0239683
ITA:Custoza-20230423_WAG3176	trun	A	2	181	921.962	491.77	813.276	341.179	773.36	585.834	293.249	820.608	1283.29	119.47	224.516	283.494	10.8139	9.01154	19.8254	867.619		1.13364	0.533395	0.393236	0.891359	0.67522	0.337993	0.945816	1.4791	0.137699	0.258772	0.326749	0.0124638	0.0103865	0.867619		A	1.12975	0.536651	0.400539	0.879193	0.680029	0.341617	0.939783	1.47982	0.137288	0.261394	0.32498	0.0119701
ITA:Custoza-20230423_WAG3176	trun	B	2	182	971.832	520.893	864.887	369.087	791.04	631.493	312.249	856.07	1377.57	135.455	234.327	296.393	13.9723	21.6238	35.5961	918.36		1.12365	0.53599	0.401898	0.861362	0.687631	0.340008	0.932173	1.50004	0.147496	0.255158	0.322742	0.0152144	0.0235461	0.91836			1.12585	0.534153	0.397786	0.868173	0.684885	0.337974	0.935578	1.49962	0.147747	0.253715	0.323741	0.0155788
ITA:Custoza-20230423_WAG3176	trun	C	2	183	953.395	498.741	852.96	362.246	766.716	637.608	311.1	851.76	1337.14	127.211	245.242	295.766	16.4847	21.7048	38.1895	903.178		1.11775	0.523121	0.401079	0.848909	0.705961	0.34445	0.943071	1.48048	0.140849	0.271533	0.327472	0.0182519	0.0240316	0.903178			1.11813	0.52281	0.400363	0.850063	0.705472	0.344092	0.943665	1.48041	0.14089	0.271266	0.327647	0.0183261
MNE:Petrovac-20230402-WAG3026	trun	A	2	184	929.495	511.052	826.054	345.343	729.593	597.001	296.733	795.088	1301.82	107.848	231.824	273.914	15.9606	17.4116	33.3722	877.775		1.12522	0.549817	0.39343	0.831184	0.68013	0.338051	0.9058	1.48309	0.122865	0.264104	0.312056	0.018183	0.019836	0.877775		A	1.12257	0.552116	0.398416	0.823364	0.683447	0.340531	0.901826	1.48359	0.122613	0.265935	0.310894	0.0176824
MNE:Petrovac-20230402-WAG3026	trun	B	2	185	838.137	447.74	728.016	281.577	727.878	514.398	272.29	732.254	1171.47	121.524	210.403	255.645	12.4693	5.84499	18.3143	783.077		1.15126	0.534208	0.359577	0.929511	0.656893	0.347718	0.935099	1.49598	0.155188	0.268688	0.326463	0.0159235	0.00746413	0.783077			1.13712	0.546171	0.384918	0.885276	0.674109	0.361572	0.913916	1.49861	0.153528	0.278786	0.32017	0.0138593
MNE:Petrovac-20230402-WAG3026	trun	C	2	186	870.851	470.617	751.589	307.232	719.612	555.916	281.299	754.085	1219.88	115.112	223.966	265.095	13.4384	21.034	34.4723	811.22		1.15868	0.540411	0.378729	0.887074	0.685283	0.34676	0.929569	1.50376	0.1419	0.276085	0.326786	0.0165656	0.0259288	0.81122			1.14784	0.54955	0.398656	0.854649	0.698834	0.357151	0.913492	1.50576	0.140744	0.283893	0.32198	0.0148825
CRO:Novigrad-20230414_WAG3111	trun	A	2	187	954.617	515.255	828.74	351.886	781.302	597.488	292.717	824.144	1275.51	121.327	211.898	289.87	17.7352	14.3799	32.1151	891.679		1.15189	0.53975	0.394634	0.876215	0.670071	0.328276	0.924262	1.43046	0.136066	0.237639	0.325084	0.0198897	0.0161268	0.891679		A	1.15087	0.540593	0.396491	0.87311	0.671291	0.329174	0.922739	1.43064	0.135962	0.238253	0.32463	0.0196811
AUT:Leopoldsberg-20160603_WAG0046	trun	A	2	188	886.032	448.574	774.603	306.045	773.092	546.736	261.565	737.973	1190.91	112.4	193.183	275.529	14.161	11.0141	25.1752	830.317		1.14385	0.506273	0.368588	0.93108	0.658466	0.315018	0.888784	1.43429	0.135369	0.232662	0.331836	0.017055	0.013265	0.830317		A	1.13543	0.512969	0.38364	0.904155	0.668643	0.322379	0.876674	1.43579	0.134503	0.237796	0.327994	0.0156645
AUT:Leopoldsberg-20160603_WAG0046	trun	B	2	189	970.92	524.217	859.788	354.611	778.267	608.665	301.443	820.094	1306.86	112.335	205.308	290.133	19.172	17.6584	36.8303	915.354		1.12926	0.539918	0.387403	0.850235	0.664951	0.329318	0.895931	1.42771	0.122722	0.224294	0.316962	0.0209449	0.0192913	0.915354			1.1311	0.538369	0.384082	0.855851	0.662728	0.327669	0.898666	1.42738	0.122897	0.223232	0.317783	0.0213627
AUT:Leopoldsberg-20160603_WAG0046	trun	C	2	190	1026.8	557.012	918.053	399.791	786.966	637.59	351.315	856.179	1386	124.688	234.772	320.495	17.0958	14.9759	32.0717	972.425		1.11845	0.542476	0.411128	0.809282	0.655671	0.361278	0.880457	1.42531	0.128224	0.24143	0.329583	0.0175806	0.0154006	0.972425			1.12713	0.535215	0.395019	0.83513	0.64546	0.352902	0.893282	1.42376	0.129088	0.236132	0.333645	0.0193674
AUT:GrazRosenberg-20240729_WAG3431	trun	A	2	191	956.941	513.204	825.16	350.917	768.608	584.876	287.702	795.609	1276.26	101.653	211.67	292.323	14.4178	1.4915	15.9093	891.05		1.1597	0.536296	0.393824	0.862586	0.65639	0.32288	0.892889	1.43231	0.114082	0.237551	0.328066	0.0161807	0.00167387	0.89105		A	1.1586	0.537197	0.395818	0.859299	0.657675	0.323829	0.891308	1.4325	0.113987	0.238211	0.327573	0.0159983
AUT:GrazRosenberg-20240729_WAG3431	trun	B	2	192	997.023	541.079	884.215	366.951	806.284	658.299	339.934	843.481	1348.36	120.958	242.105	305.331	13.8813	28.9194	42.8007	940.619		1.12758	0.542694	0.390117	0.857184	0.699857	0.361394	0.89673	1.43348	0.128594	0.257389	0.324606	0.0147576	0.030745	0.940619			1.13247	0.538596	0.381394	0.872326	0.693703	0.356646	0.904009	1.43261	0.129079	0.25419	0.326838	0.0155629
AUT:GrazRosenberg-20240729_WAG3431	trun	C	2	193	950.814	504.587	840.714	353.302	766.971	578.285	306.969	801.777	1275.15	120.596	219.086	295.376	15.623	13.0384	28.6614	895.764		1.13096	0.530689	0.394414	0.85622	0.645577	0.34269	0.895076	1.42353	0.134629	0.24458	0.329747	0.017441	0.0145556	0.895764			1.13045	0.531111	0.395357	0.854673	0.646175	0.343166	0.894325	1.42362	0.134577	0.244901	0.329512	0.0173474
AUT:WienReutegasse-20160608_WAG0390	trun	A	2	194	874.409	456.793	777.114	305.441	724.921	538.312	262.696	716.696	1191.64	106.315	185.2	268.329	20.9153	7.99431	28.9096	825.762		1.1252	0.522402	0.36989	0.877882	0.651898	0.318126	0.867921	1.44308	0.128748	0.224278	0.324948	0.0253285	0.00968113	0.825762		A	1.11638	0.52977	0.386026	0.850887	0.662642	0.326058	0.855333	1.44469	0.12787	0.229558	0.320943	0.0231402
AUT:WienReutegasse-20160608_WAG0390	trun	B	2	195	839.345	444.889	735.144	288.056	717.828	526.168	257.617	728.172	1134.65	101.653	182.04	252.977	14.5666	15.6071	30.1737	787.244		1.14174	0.530044	0.365904	0.911824	0.668367	0.327239	0.924963	1.4413	0.129125	0.231237	0.321345	0.0185033	0.019825	0.787244			1.12821	0.541481	0.390708	0.869906	0.685243	0.339794	0.90474	1.44374	0.127793	0.239607	0.315368	0.0161794
AUT:WienReutegasse-20160608_WAG0390	trun	C	2	196	1049.19	571.918	923.742	407.011	801.942	680.888	339.438	877.494	1421.79	127.642	266.28	319.369	14.0505	15.0541	29.1046	986.468		1.13581	0.545102	0.412595	0.812942	0.690228	0.344094	0.889531	1.44129	0.129393	0.269933	0.32375	0.0142432	0.0152606	0.986468			1.14635	0.536413	0.39344	0.844135	0.677434	0.334613	0.905045	1.43943	0.130436	0.262891	0.328525	0.0160063
MAC:StarDojran-20100418_AWAG005	trun	A	2	197	989.76	522.05	874.306	367.208	758.496	638.259	338.805	842.141	1384.99	124.955	252.068	301.988	16.852	20.4097	37.2617	932.033		1.13205	0.527452	0.393986	0.813809	0.684804	0.363512	0.903553	1.48599	0.134068	0.27045	0.32401	0.0180809	0.021898	0.932033		A	1.13592	0.524305	0.387006	0.825104	0.680046	0.359736	0.909327	1.48528	0.134466	0.267793	0.325764	0.0188501
ITA:BattagliaTerme-20230421_WAG3152	trun	A	2	198	862.377	458.887	727.834	291.273	713.622	530.899	248.098	723.215	1172.49	103.73	176.757	251.331	16.4171	4.25628	20.6734	795.105		1.18485	0.532119	0.366333	0.897518	0.667709	0.312032	0.909583	1.47463	0.13046	0.222306	0.316098	0.0206477	0.0053531	0.795105		A	1.17178	0.542784	0.389327	0.859012	0.683366	0.323139	0.891055	1.47696	0.129207	0.229773	0.310621	0.0182139
ITA:BattagliaTerme-20230421_WAG3152	trun	B	2	199	899.477	489.126	781.633	313.193	730.572	584.687	282.142	780.993	1226.75	116.369	210.564	271.626	15.0624	7.77416	22.8366	840.555		1.15077	0.54379	0.372602	0.869155	0.695596	0.335661	0.92914	1.45945	0.138443	0.250506	0.323151	0.0179196	0.00924884	0.840555			1.14353	0.549913	0.385505	0.847622	0.704747	0.34233	0.918318	1.46075	0.137686	0.255206	0.319954	0.0166582
ITA:BattagliaTerme-20230421_WAG3152	trun	C	2	200	880.158	477.557	756.06	306.258	700.287	532.495	264.178	759.999	1186.62	104.305	189.783	262.996	11.9984	8.39887	20.3972	818.109		1.16414	0.542581	0.374349	0.855983	0.650885	0.322913	0.92897	1.45045	0.127495	0.231977	0.321468	0.014666	0.0102662	0.818109			1.15408	0.551034	0.392444	0.827039	0.662739	0.331817	0.91413	1.45223	0.126536	0.238016	0.317103	0.0132806
MAC:StarDojran-20100426_AWAG004	trun	A	2	201	974.017	512.982	827.275	345.145	769.497	587.92	303.46	809.597	1333.2	129.435	230.131	289.772	13.5929	16.9911	30.584	900.646		1.17738	0.526667	0.38322	0.854383	0.652776	0.336935	0.898907	1.48027	0.143714	0.255517	0.321738	0.0150924	0.0188655	0.900646		A	1.17746	0.526603	0.383081	0.854619	0.652684	0.336864	0.899022	1.48025	0.143722	0.255466	0.321773	0.0151048
AUT:Gantschenberg-20241222_WAG3447	trun	A	2	202	956.978	520.434	843.064	368.243	757.989	596.445	293.118	809.027	1326.45	119.604	228.896	296.212	14.4573	12.8827	27.34	900.021		1.13512	0.543831	0.40915	0.842191	0.662702	0.325679	0.898899	1.47379	0.13289	0.254323	0.329117	0.0160633	0.0143138	0.900021		A	1.13512	0.543829	0.409145	0.842199	0.662699	0.325677	0.898902	1.47379	0.13289	0.254322	0.329118	0.0160637
AUT:Gantschenberg-20241222_WAG3447	trun	B	2	203	923.204	504.583	808.016	335.487	753.14	586.326	278.025	766.826	1278.56	117.745	204.697	288.496	19.0012	0	19.0012	865.61		1.14256	0.546557	0.387573	0.870069	0.677356	0.32119	0.885879	1.47706	0.136025	0.236477	0.333287	0.0219512	0	0.86561			1.13839	0.550101	0.395226	0.857467	0.682483	0.324851	0.87988	1.47782	0.135594	0.239024	0.331371	0.02103
AUT:Gantschenberg-20241222_WAG3447	trun	C	2	204	958.597	531.193	847.006	357.918	747.293	613.672	295.987	796.115	1345.36	119.802	216.944	303.729	14.5911	5.64818	20.2393	902.801		1.13175	0.554136	0.396453	0.82775	0.679743	0.327854	0.881828	1.49021	0.132701	0.240301	0.33643	0.0161621	0.00625629	0.902801			1.13209	0.553846	0.395829	0.828742	0.679327	0.327553	0.882318	1.49014	0.132735	0.240093	0.336588	0.0162199
CRO:Vinkuran-20240905-WAG3438	trun	A	2	205	785.073	413.274	686.947	265.847	667.627	470.96	227.543	671.859	1065.26	100.358	164.426	233.875	17.5638	10.0898	27.6536	736.01		1.14284	0.526415	0.3612	0.907089	0.639882	0.309157	0.91284	1.44735	0.136354	0.223402	0.31776	0.0238635	0.0137088	0.73601		A	1.12325	0.543099	0.397943	0.847683	0.663653	0.326714	0.884099	1.45091	0.134317	0.235359	0.309236	0.0197399
GRE:Orestias-20140501-GRT9	trun	A	2	206	878.611	458.609	750.006	287.57	706.878	524.213	245.337	740.486	1151.82	106.899	196.404	265.351	14.7329	18.8403	33.5733	814.309		1.17147	0.521971	0.353147	0.868071	0.643753	0.301283	0.909343	1.41447	0.131276	0.241191	0.32586	0.0180926	0.0231366	0.814309		A	1.16089	0.530486	0.371049	0.837405	0.656031	0.309987	0.894154	1.41629	0.130244	0.247769	0.321233	0.016312
GRE:Orestias-20140501-GRT9	trun	B	2	207	908.408	485.755	782.415	310.638	720.882	540.349	264.283	778.853	1213.24	115.735	211.806	270.103	13.9917	29.7055	43.6972	845.412		1.16103	0.534732	0.367439	0.8527	0.639155	0.312609	0.921271	1.43508	0.136898	0.250536	0.319493	0.0165502	0.0351373	0.845412			1.15433	0.540257	0.379091	0.833261	0.646867	0.318302	0.911408	1.43626	0.13621	0.254846	0.316588	0.0154742
GRE:Orestias-20140501-GRT9	trun	C	2	208	871.391	464.481	747.054	281.618	721.951	519.547	246.611	765.95	1166.94	109.439	199.152	255.47	17.3082	19.419	36.7272	809.223		1.16644	0.533034	0.348011	0.892154	0.642033	0.30475	0.946525	1.44205	0.13524	0.246103	0.315698	0.0213887	0.0239971	0.809223			1.15528	0.542255	0.366756	0.858836	0.65502	0.314094	0.929793	1.44402	0.134114	0.253225	0.310953	0.0191718
																					imitans k	-0.08323	0.1437	0.21926	-0.34905	0.1512	0.05085	-0.17972	0.02147	-0.0275	0.02263	-0.09925	-0.02783	0.01625
																					imitans d	1.23142	0.41053	0.19013	1.17596	0.54546	0.28676	1.09438	1.46035	0.16652	0.22256	0.4081	0.04866	0.0132
																					truncata k	-0.16139	0.05808	0.21939	-0.38202	0.14561	0.1685	-0.18392	0.02257	0.00209	0.13115	-0.00858	-0.02319	0.03378
																					truncata d	1.28797	0.48502	0.19415	1.1927	0.54632	0.1852	1.06726	1.4381	0.13111	0.13542	0.33043	0.03731	-0.01094
																					Mittel k	-0.12231	0.10089	0.219325	-0.365535	0.148405	0.109675	-0.18182	0.02202	-0.012705	0.07689	-0.053915	-0.02551	0.025015
																					Mittel d	1.2597	0.447775	0.19214	1.18433	0.54589	0.23598	1.08082	1.44922	0.148815	0.17899	0.369265	0.042985	0.00113
																					D	1.14962	0.538576	0.389532	0.855349	0.679454	0.334688	0.917182	1.46904	0.13738	0.248191	0.320742	0.020026	0.0236435
																					truncata
																					mean	1.14381	0.536895	0.390106	0.851478	0.67638	0.3357	0.902985	1.45827	0.132975	0.252564	0.322763	0.0165956	0.0192261	0.893197
																					stab	0.0186108	0.0101669	0.015598	0.0284924	0.0183686	0.0178329	0.022207	0.0232512	0.0100812	0.01776	0.00651764	0.00417534	0.00777234	0.0579489
																					min	1.10638	0.506273	0.348011	0.795697	0.639155	0.301283	0.84453	1.4095	0.107786	0.202654	0.303768	0	0	0.73601
																					max	1.18912	0.57	0.426263	0.93108	0.726922	0.395137	0.947133	1.52632	0.156522	0.293194	0.339223	0.0254679	0.039767	1.042
																					Anzahl	100
																					imitans
																					mean	1.15829	0.536788	0.38278	0.869262	0.67832	0.331439	0.936458	1.47922	0.142362	0.242444	0.320894	0.0242108	0.0274753	0.878666
																					stab	0.0208423	0.0141237	0.0139932	0.0273064	0.0186657	0.0156317	0.0222769	0.0287059	0.0102465	0.0173431	0.0124463	0.00519921	0.0064407	0.0489668
																					min	1.1134	0.502737	0.342107	0.798419	0.628321	0.268336	0.887728	1.39512	0.117241	0.191975	0.290017	0.0112824	0.008508	0.725
																					max	1.21892	0.571429	0.43122	0.931629	0.724061	0.37234	0.985712	1.54348	0.168547	0.283624	0.345038	0.0433103	0.0481058	1.025
																						108
																					ttest	3.46278e-07	0.950797	0.000443917	7.50493e-06	0.451133	0.067841	5.76051e-22	3.09412e-08	2.54748e-10	4.73761e-05	0.181435	3.08091e-24	9.42713e-15	0.0515607
[truncated: 54 more columns]

## Sheet: model_localities
Site	Hyp	color	LAT	LON	model1	model2	model3
AUT:fuscipes-type	trun	trun-like	48.21	16.41	q			1	q
AUT:Gantschenberg-20240724_WAG3427	trun	trun-like	46.8766	15.3966	q			1	q
AUT:GrazRosenberg-20240729_WAG3431	trun	trun-like	47.0906	15.445	q			1	q
AUT:Hofstaetten-20210708_WAG2866	trun	trun-like	46.8953	15.8719	q			1	q
AUT:Kapuzinerinsel-20090523_AWAG001	trun	trun-like	46.624	14.145	q			1	q
AUT:Leopoldsberg-20160603_WAG0046	trun	trun-like	48.2724	16.3497	q			1	q
AUT:Walterskirchen-20090521_AWAG002	trun	trun-like	46.617	14.194	q			1	q
AUT:WienerNeustadt-19990427-5/99	trun	trun-like	47.83332	16.16667	q			1	q
AUT:WienReutegasse-20160608_WAG0390	trun	trun-like	48.1582	16.2579	q			1	q
AZE:Balakan-20170828_AZE64	imit	trun-like	41.735	46.4417	sch	q					schq
AZE:Dardoqqaz-20170828_AZE43	imit	trun-like	41.61	46.5383	sch	q					schq
AZE:Nabran-20170820_AZE70	imit	trun-like	41.755	48.6983	sch	q					schq
AZE:Oghuz_20170826_AZE39	imit	trun-like	40.96	47.48	sch	q					schq
BUL:Ryahovo-20100913_401	trun	trun-like	43.73	23.96	sch	q		1	schq
CRO:Fiume	trun	trun-like	45.33	14.44	scu	q		1	scuq
CRO:Novigrad-20230414_WAG3111	trun	trun-like	45.3066	13.6103	scu	q		1	scuq
CRO:Punat-19970601_460	trun	trun-like	44.98	14.66	scu	q		1	scuq
CRO:Vinkuran-20240905-WAG3438	trun	trun-like	44.832	13.8659	scu	q		1	scuq
CRO:Vinodol-19970604_562	trun	trun-like	45.23	14.76	scu	q		1	scuq
CYP:Lemessos-20130721_LIM13.08	imit	black	34.6472	32.6951	ion						ion
GRE:Araxos-20240412_WAG3387	imit	trun-like	38.1755	21.3683	sch	q					schq
GRE:Argioupolis-20240402_WAG3313	imit	black	35.2822	24.3191	ion						ion
GRE:Armeni-19880408-13804	imit	black	35.31	24.46	ion						ion
GRE:Drakei-20130608_AWAG006	imit	trun-like	37.769	26.633	ion	sch	q				ionschq
GRE:LakeLimniAgias-20240404_WAG3328	imit	black	35.4747	23.9316	ion						ion
GRE:LimenasChersonisou-20240331_WAG3296	imit	black	35.3214	25.3806	ion						ion
GRE:Maronia-20240329_WAG3279	imit	black	35.1404	26.0728	ion						ion
GRE:Meteora-19851008-12328	trun	trun-like	39.72	21.63	sch	q		1	schq
GRE:Nachtigallental-20130609_AWAG007	imit	black	37.7833	26.8167	ion	sch	q				ionschq
GRE:Orestias-20140501-GRT9	trun	trun-like	41.6363	26.4327	sch	q		1	schq
GRE:Souda-20240407_WAG3355	imit	black	35.4855	24.0891	ion						ion
HUN:Budapest-1949	trun	trun-like	47.5	19.04	q			1	q
HUN:Iszkaszentgyorgy-20190626_434	trun	trun-like	47.2359	18.2860	q			1	q
HUN:Sz-Sztmiklos-19090502	trun	trun-like	47.34	19.04	q			1	q
ITA:BattagliaTerme-20230421_WAG3152	trun	trun-like	45.2985	11.7732	scu	q		1	scuq
ITA:Custoza-20230423_WAG3176	trun	trun-like	45.3702	10.7798	scu	q		1	scuq
ITA:Emilia-Romagna-20190612_col-27	trun	trun-like	44.4319	11.4017	scu	q		1	scuq
ITA:Fornoli-di-Villafranca-20181025_col-23	trun	trun-like	44.2591	9.9690	scu	q		1	scuq
ITA:Mondello-20181014_col-03	imit	red	38.195257	13.335348	scu					1	scu
ITA:Mondello-VillaMercadante_col-08	imit	red	38.1953	13.3353	scu					1	scu
ITA:Monte-Petroso-20170707_col-07	imit	red	38.0972	13.2654	scu					1	scu
ITA:Palinuro-20170805_col-29	trun	trun-like	40.04	15.29	scu	q		1	scuq
ITA:Parma-University-Campus-20170720_col-19	trun	trun-like	44.7682	10.3153	scu	q		1	scuq
ITA:Passirano-20230424_WAG3184	trun	trun-like	45.6032	10.0477	scu	q		1	scuq
ITA:Trecase-20180509_col-28	trun	trun-like	40.77	14.43	scu	q		1	scuq
ITA:Varano-Marchesi-20181110_col-24	trun	trun-like	44.7555	10.0352	scu	q		1	scuq
MAC:DorjanAcicot-20100421_AWAG003	imit	trun-like	41.24	22.715	sch	q					schq
MAC:StarDojran-20100418_AWAG005	trun	trun-like	41.18	22.725	sch	q		1	schq
MAR:Adrou-20180823_623	imit	red	35.34449	-5.545828	scu					1	scu
MAR:Forest-of-Maamora-Sale-20190723_624	imit	red	34.0193	-6.718303	scu					1	scu
MNE:Petrovac-20230402-WAG3026	trun	trun-like	42.1836	18.9759	sch	q		1	schq
ROM:Sighisoara-20240911_WAG3445	trun	trun-like	46.2127	24.7643	q			1	q
RUS:Magaratsch-19030116_347	imit	trun-like	44.507	34.217	sch	q					schq
SPA:Guadalajara-20040428_634	imit	trun-like	41.07444	-3.30639	scu	q					scuq
TUR:Fersin-19970503_100	imit	black	36.82	31.78	ion						ion
TUR:Uzuncaburc-19970507_192	imit	black	36.564	33.956	ion						ion
								q	13		0
								schq	5		7
								scuq	14		1
								schqion	0		0
